# Supplementary material for: Metabolomics Analysis Reveals the Differential Metabolites and Establishes the Therapeutic Effect Prediction Nomogram Among CP/CPPS Patients Who Respond or Do Not Respond to LiST
Source: Front Immunol. 2022 Jul 14;13:953403. doi: 10.3389/fimmu.2022.953403 (PMC9332892; doi:10.3389/fimmu.2022.953403)
Supplement: Supplementary file 3 [file DataSheet_1.xlsx]

## Sheet: Metabolite matrix
Metabolite	Compound ID	Super Class	Class	Sub Class	kegg	Score	Fragmentation Score	Adducts	Formula	Mass Error (ppm)	Pre-ESWT-1	Pre-ESWT-2	Pre-ESWT-4	Pre-ESWT-9	Pre-ESWT-10	Pre-ESWT-11	Pre-ESWT-12	Pre-ESWT-16	Pre-ESWT-17	Pre-ESWT-18	Pre-ESWT-19	Pre-ESWT-25	Pre-ESWT-26	Pre-ESWT-27	Pre-ESWT-28	Pre-ESWT-30	Pre-ESWT-3	Pre-ESWT-5	Pre-ESWT-6	Pre-ESWT-7	Pre-ESWT-8	Pre-ESWT-13	Pre-ESWT-14	Pre-ESWT-15	Pre-ESWT-20	Pre-ESWT-21	Pre-ESWT-22	Pre-ESWT-23	Pre-ESWT-24	Pre-ESWT-29	Pre-ESWT-31	Pre-ESWT-32	Pre-ESW-1	Pre-ESW-2	Pre-ESW-3	Pre-ESW-4	Pre-ESW-5	Pre-ESW-6	Pre-ESW-7
LysoPC(18:0)	HMDB0010384	Lipids and lipid-like molecules	Glycerophospholipids	Glycerophosphocholines	C04230	58.6	96.4	M+H, M+Na	C26H54NO7P	-1.6963	1.46971e+07	1.47784e+07	1.25739e+07	1.16553e+07	1.2654e+07	8.7514e+06	1.11384e+07	1.10914e+07	1.32522e+07	8.25454e+06	1.36752e+07	7.75295e+06	1.18273e+07	1.12397e+07	15293491	1.76123e+07	1.93383e+07	1.63464e+07	1.07319e+07	1.65462e+07	1.63834e+07	1.08198e+07	7.76288e+06	10268077	1.4839e+07	1.2745e+07	1.4829e+07	1.1442e+07	1.54283e+07	1.64148e+07	1.75268e+07	1.07907e+07	36710.8	36010.6	31898	43355.1	33103.7	45092.8	47937
LysoPC(18:1(11Z))	HMDB0010385	Lipids and lipid-like molecules	Glycerophospholipids	Glycerophosphocholines	C04230	58.5	96.4	M+H, M+Na	C26H52NO7P	-1.85684	9.25061e+06	1.34342e+07	1.63573e+07	1.01262e+07	1.00388e+07	8.66202e+06	8.20674e+06	6.41791e+06	1.09404e+07	6.52662e+06	8.44596e+06	5.19842e+06	1.32444e+07	1.07418e+07	1.006e+07	1.02598e+07	1.13157e+07	1.32951e+07	9.6099e+06	1.10932e+07	1.47635e+07	1.12708e+07	1.08967e+07	8.36774e+06	1.094e+07	1.22299e+07	1.77682e+07	8.2747e+06	1.04948e+07	1.91537e+07	1.26375e+07	1.17281e+07	1.51635e+07	1.24919e+07	1.12753e+07	1.17002e+07	1.11797e+07	1.29271e+07	1.45289e+07
LysoPC(16:1(9Z)/0:0)	HMDB0010383	Lipids and lipid-like molecules	Glycerophospholipids	Glycerophosphocholines	C04230	57.5	95.2	M+H, M+Na	C24H48NO7P	-1.99058	786378	1.08837e+06	1.71315e+06	903651	794151	829461	720111	594270	707870	568353	586315	502763	1.00374e+06	788648	826169	1.42642e+06	920349	1.39774e+06	811699	1.09566e+06	964500	1.14907e+06	789971	681665	812466	690147	1.55944e+06	876918	986365	1.31286e+06	2.06631e+06	814215	908082	774226	752916	674780	864242	638491	779467
Aldosterone	HMDB0000037	Lipids and lipid-like molecules	Steroids and steroid derivatives	Hydroxysteroids	C01780	57.5	91.6	M+FA-H	C21H28O5	-0.50609	6970.17	9663.78	16814.8	7440.74	11539.1	17866.7	18191.5	15301.9	19243.4	8489.15	13275.1	14114	14732.8	16157.1	19975.4	17238.2	10911.8	16956.7	12316.4	15134.6	9560.41	21585	7848.5	14960	10327.7	17487.1	16358.7	15219.1	16092.1	18493.1	7837.84	14507.5	2446.95	5906.61	7034.04	6510.02	9555.13	3385.53	6114.01
LysoPC(22:6(4Z,7Z,10Z,13Z,16Z,19Z))	HMDB0010404	Lipids and lipid-like molecules	Glycerophospholipids	Glycerophosphocholines	C04230	57.3	91.5	M+H	C30H50NO7P	-2.09391	635944	1.51886e+06	637551	980873	945181	1.06201e+06	1.28212e+06	681291	1.25487e+06	806447	1.25986e+06	940513	948972	806949	697020	1.44909e+06	1.06052e+06	2.16761e+06	1.00869e+06	1.17931e+06	1.74773e+06	821151	390473	832450	597860	826469	1.01044e+06	573579	616559	979935	1.19925e+06	895506	1.14915e+06	1.1441e+06	1.12334e+06	1.36575e+06	923291	1.03978e+06	1.08393e+06
LysoPC(16:0)	HMDB0010382	Lipids and lipid-like molecules	Glycerophospholipids	Glycerophosphocholines	C04230	57.1	88.5	M+H, M+Na, M+H-H2O	C24H50NO7P	-1.77414	4.37405e+07	4.479e+07	4.11775e+07	3.79756e+07	4.16553e+07	3.35996e+07	3.6447e+07	3.4293e+07	3.88023e+07	3.06267e+07	3.91019e+07	2.97738e+07	4.24388e+07	4.50483e+07	4.89642e+07	5.11337e+07	5.02301e+07	5.31708e+07	3.68066e+07	4.56995e+07	4.70919e+07	3.8873e+07	3.50954e+07	3.30365e+07	3.96831e+07	3.45143e+07	4.46747e+07	3.63808e+07	4.39051e+07	4.63555e+07	5.46548e+07	3.59395e+07	4.20357e+06	4.5182e+06	3.6324e+06	4.21077e+06	3.88461e+06	3.73223e+06	4.08366e+06
LysoPC(20:5(5Z,8Z,11Z,14Z,17Z))	HMDB0010397	Lipids and lipid-like molecules	Glycerophospholipids	Glycerophosphocholines	C04230	57	93.5	M+H, M+Na	C28H48NO7P	-1.6111	178290	382942	256321	110465	261559	288421	151057	141622	318704	204967	172348	109285	542423	232283	166171	219666	241967	320164	138363	223698	277984	147120	90424.2	230625	184793	602612	314852	191194	201858	682531	537252	210187	198172	121981	130530	122970	135048	90746.6	405821
LysoPC(20:1(11Z))	HMDB0010391	Lipids and lipid-like molecules	Glycerophospholipids	Glycerophosphocholines	C04230	57	91.6	M+H, M+Na	C28H56NO7P	-1.95757	70945.1	277276	288418	73807.8	85756.1	79302.1	82653	120312	140049	50340.2	88802.4	39061.4	178371	79790.6	108355	91636.1	130813	134333	109995	102439	464044	51206	98539.9	65277.4	141609	361367	842630	103910	88547.1	250823	91767.5	120393	309378	239817	211378	253107	237205	281245	401052
LysoPC(15:0)	HMDB0010381	Lipids and lipid-like molecules	Glycerophospholipids	Glycerophosphocholines	C04230	56.9	89.8	M+H	C23H48NO7P	-1.90267	267430	235225	199136	219026	222757	209888	301268	202455	267961	165834	180130	180548	341593	292162	242728	288717	258254	330653	204798	237767	283694	272671	153611	240560	219424	391855	314312	285995	250993	270629	454769	176139	224171	270581	163274	184309	312855	174563	169170
LysoPC(22:5(4Z,7Z,10Z,13Z,16Z))	HMDB0010402	Lipids and lipid-like molecules	Glycerophospholipids	Glycerophosphocholines	C04230	56.8	87.7	M+FA-H	C30H52NO7P	-0.469957	35646.5	62263.2	51974.2	34157.6	33346.4	32166.1	36496	24248.4	36665.1	19729	24289.6	26865.9	38780.3	38311.4	25877.2	51006.7	51347.2	46364.5	27688.6	42860.5	54486	27156.8	29606.2	35614.8	39279.2	38075.6	50857.2	31322.5	41106.3	95088.3	77199.9	44032.3	177257	212438	265087	232432	233944	229418	276347
LysoPC(22:5(7Z,10Z,13Z,16Z,19Z))	HMDB0010403	Lipids and lipid-like molecules	Glycerophospholipids	Glycerophosphocholines	C04230	56.4	88.8	M+H, M+Na	C30H52NO7P	-2.01586	189091	307144	312139	221897	204081	187526	214453	125400	212087	120454	130325	133354	223854	224815	146346	285437	323340	309054	167989	265561	299568	174306	168818	215537	191815	185155	282082	149075	229698	484641	409334	232813	68173.6	110502	107292	140597	117802	121507	63529
LysoPC(18:3(6Z,9Z,12Z))	HMDB0010387	Lipids and lipid-like molecules	Glycerophospholipids	Glycerophosphocholines	C04230	56	87.9	M+H, M+Na	C26H48NO7P	-1.65278	259223	419263	761244	312395	459591	312823	142740	269132	442883	250118	105693	113653	797915	628030	321584	438404	501114	210311	338342	423454	876058	363020	408145	262864	343127	325771	625957	396590	371647	582439	424913	295052	390957	292465	333005	324938	273207	125736	476914
LysoPC(20:2(11Z,14Z))	HMDB0010392	Lipids and lipid-like molecules	Glycerophospholipids	Glycerophosphocholines	C04230	56	87	M+FA-H	C28H54NO7P	-0.856002	19504.1	34627.2	23787.7	23673.5	21279.8	14934.5	17739.1	19784.9	18664.3	14046.8	21123	13723.2	19168.5	29576.9	17235.4	28241	30349.5	32971.5	14815	31051.8	34011.5	19420.8	26107.9	21679.5	26175.4	18588.8	43980.8	26322.3	35481.8	50146.8	34139.7	26754.5	275666	266926	313934	279291	274492	266423	297292
Phenylacetylglutamine	HMDB0006344	Organic acids and derivatives	Carboxylic acids and derivatives	Amino acids, peptides, and analogues	C04148	55.6	83.7	M+H, M+Na, M+H-H2O	C13H16N2O4	-2.35971	145966	64517	31540.5	125484	45928	58232.6	91279.3	280382	28804.8	138348	165381	159390	83371.4	141008	28466.3	33375.7	54796.4	45277.1	41625.3	107157	77949.3	61388.3	242881	738832	105946	114076	293894	36161.4	95345.6	169895	76151	83248.1	97285.4	98166.7	19123.9	20199.8	13170.3	29181.4	19531.3
Glycochenodeoxycholic acid 3-glucuronide	HMDB0002579	Lipids and lipid-like molecules	Steroids and steroid derivatives	Steroidal glycosides	C03033	55.6	85.2	M+H, M+Na, M+NH4, M+H-H2O	C32H51NO11	-1.97817	14007.5	7403.7	828.154	47445.1	155337	2778.41	33956.5	778589	14632.8	83091.9	604.842	139305	61615	100704	5227.77	7838.8	64045.6	6829.75	9565.62	13311.1	49408.2	16109.5	452809	75898	14077.3	4247	48240.6	7931.08	8930.47	8019.74	9555.14	94972.7	90688.4	40651.6	18073.5	2742.22	22130.4	26480.2	1679.51
gamma-Glutamylvaline	HMDB0011172	Organic acids and derivatives	Carboxylic acids and derivatives	Amino acids, peptides, and analogues		55.1	81.3	M-H	C10H18N2O5	-2.20957	5973.84	5615.33	6257.61	7687.88	6053.27	6608.01	6180.02	10605.7	7071.09	7954.97	7770.37	7383.38	8560.35	7757.96	6371.87	7360.16	9110.28	7323.66	5036.5	5675.08	8881.33	4626.28	5558.08	8666.56	7768.84	7014.55	6941.17	6658.76	6521.46	6122.4	11929.8	5864.72	10254.1	6100.17	3695.32	2520.8	4140.12	4050.75	2969.27
LysoPC(22:4(7Z,10Z,13Z,16Z))	HMDB0010401	Lipids and lipid-like molecules	Glycerophospholipids	Glycerophosphocholines	C04230	55.1	83.4	M+H	C30H54NO7P	-1.97969	67952.7	55891.9	43335	84764.4	74665	46982.6	95595.8	66866.2	53281.5	33457.3	47472.7	41602.8	30576.3	72237.9	39359.3	127090	104835	62521.1	36242.7	71998	64275.5	79686.1	50176.6	55775.4	58358.7	24367.4	51520.5	50397.7	112616	122684	147834	81023.6	69654.9	119585	113652	78921.3	126176	96316.4	84768.6
Cortisol	HMDB0000063	Lipids and lipid-like molecules	Steroids and steroid derivatives	Hydroxysteroids	C00735	55.1	79.9	M+FA-H	C21H30O5	-0.602715	37277.3	71452.7	71256.2	18317.8	47309.1	86672.1	55907.4	60962.1	50108.7	26273.6	56999.9	105670	62083.6	65781.1	91904.6	65462	49636.1	77224.5	60339.1	41977.3	34065.5	124202	57810.4	71030.6	62892.4	81139.1	112048	79281.6	51923.9	99798.1	29281.7	54815.9	11964.3	27943.7	20946.1	59236.7	58433.9	8941.32	23622.6
Heptadecanoic acid	HMDB0002259	Lipids and lipid-like molecules	Fatty Acyls	Fatty acids and conjugates		55.1	81.5	M+NH4	C17H34O2	-2.55679	80246	61895.7	88406.1	73260.5	67095.7	69461.2	64728.5	65620.2	69214.9	69583.8	92062.6	72676.4	78246.2	78345.3	69598.1	72354.9	72792.7	67546.1	151457	68759.1	69034.6	69728.8	66138.6	72775	69784.4	84240.7	72259	109129	83527.9	88990.7	65616.2	67435.3	9342.49	8581.99	9646.94	9188.59	13052.3	7925.85	10791.5
Glutamyltyrosine	HMDB0028831	Organic acids and derivatives	Carboxylic acids and derivatives	Amino acids, peptides, and analogues		55	80.4	M-H	C14H18N2O6	-0.620945	6892.19	5789.55	5220.06	8209.81	6501.73	8278.7	5951.97	9280.6	6424.08	8877.74	6795.26	6349.69	9392.3	6800.76	6400.5	6845.89	9007.75	7510.24	5588.77	5724.52	7487.88	5510.96	6915.25	7537.32	8081.9	5390.73	6942.45	6157.85	5554.65	4910.05	8990.73	6152.65	1884.71	2168.58	2228.37	2019.37	1916.17	1720.74	1762.53
Deoxycholic acid glycine conjugate	HMDB0000631	Lipids and lipid-like molecules	Steroids and steroid derivatives	Bile acids, alcohols and derivatives	C05464	54.9	82	M+H-H2O, M+H, M+Na	C26H43NO5	-1.71975	301791	388894	28741.8	90025.5	344637	254747	43335.2	387745	204268	123034	623595	137894	225918	177681	133030	241958	158935	95530.7	446367	45590.7	85281.2	38078.8	314760	71113.1	43232.5	22824.7	120122	32448.6	36004.3	12757.1	78517.5	274682	280136	178391	47988.6	6197.35	36574.3	89324.4	2355.35
LysoPC(17:0)	HMDB0012108	Lipids and lipid-like molecules	Glycerophospholipids	Glycerophosphocholines	C04230	54.8	75.8	M+FA-H	C25H52NO7P	-0.979664	1.70597e+06	1.4799e+06	1.72773e+06	1.85249e+06	1.54163e+06	1.54486e+06	1.97616e+06	1.79312e+06	1.59818e+06	1.79895e+06	1.79187e+06	1.86818e+06	1.75903e+06	1.73777e+06	2.00547e+06	1.77233e+06	1.66298e+06	1.59596e+06	1.46531e+06	1.62158e+06	1.67243e+06	1.6273e+06	1.82836e+06	1.74356e+06	1.93334e+06	2.27879e+06	2.03667e+06	2.06428e+06	2.46214e+06	1.88982e+06	1.82478e+06	1.77109e+06	237345	411504	192377	220071	281657	260651	208737
Aspartyl-Leucine	HMDB0028757	Organic acids and derivatives	Carboxylic acids and derivatives	Amino acids, peptides, and analogues		54.8	83.5	M+H	C10H18N2O5	-2.84872	6605.57	4140.23	646.229	4258.69	5037.17	411.554	41541.7	15214.6	1580.07	3319.98	6406.4	5201.68	10242	4711.93	3784.44	23030.2	8870.66	22240.1	6695.57	1460.73	3381.34	1143.6	2132.02	2968.75	3030.45	12654.7	1173.99	527.645	1461.49	5752.16	4704.97	4084.07	2280.86	5921.83	3376.3	1151.57	2284.85	1129.74	907.868
PC(14:0/20:2(11Z,14Z))	HMDB0007880	Lipids and lipid-like molecules	Glycerophospholipids	Glycerophosphocholines	C00157	54.6	87.3	M+Na	C42H80NO8P	-1.41288	6.25998e-06	327982	2.86256e+06	2.5642e+06	2.25411e+06	1.68251e+06	615718	665286	2.26325e+06	2.18891e+06	2.10972e+06	2.22996e+06	2.29254e+06	1.31356e+06	927940	2.9967e+06	641815	2.41162e+06	2.26462e+06	2.35478e+06	527972	2.08537e+06	1.63154e+06	1.4881e+06	637378	693811	2.56717e+06	2.24809e+06	766775	2.51335e+06	2.43631e+06	1.72545e+06	1.29557e+07	3.09871e+06	2.97159e+06	4.50257e+06	3.37475e+06	3.84565e+06	3.15154e+06
gamma-Glutamylphenylalanine	HMDB0000594	Organic acids and derivatives	Carboxylic acids and derivatives	Amino acids, peptides, and analogues		54.6	77.2	M-H	C14H18N2O5	-0.383822	11366.1	8589.72	7222.82	9131.6	8760.54	7266.67	6729.95	10168.1	7215.49	10983.3	9007.22	8816.18	11072.8	12322.2	9399.83	11073.4	11515.8	13614.9	7192.43	6857.97	9468.22	6762.19	8251.59	10283.3	8948.17	7846.88	8629.92	6797.63	6761.57	7253.32	16267	8448.71	3631.17	3444.71	3476.49	4685.43	2874.98	2985.31	2531.28
Sphinganine	HMDB0000269	Organic nitrogen compounds	Organonitrogen compounds	Amines	C00836	54.5	81.7	M+H	C18H39NO2	-2.45101	2519.89	1306.68	2597.67	3289.88	2014	6475.41	7186.88	28410.5	2330.26	6343.14	6289.45	2934.84	3297.31	2424.98	7170.1	4181.32	3359.74	6144.17	916.981	5373.31	1690.78	2902.22	2493.74	1834.69	11170.2	2624.65	6798.39	4477.16	5880.89	3333.26	4216.93	2481.94	514064	426637	287190	428679	351236	350732	391408
L-Octanoylcarnitine	HMDB0000791	Lipids and lipid-like molecules	Fatty Acyls	Fatty acid esters	C02838	54.3	77.7	M+H	C15H29NO4	-2.30209	35530.5	31566.4	661474	173168	58951.1	74847.2	108339	136393	54291.5	37658.5	42127.3	178732	68741.2	13565.1	40380.2	53394.8	38973.6	78318.8	22830.6	151478	89167.3	44768.6	38354	130633	94817.5	38731.2	79407.5	94696.4	98023.4	57016.6	23951	43934.1	43115.1	81892.3	138775	66398.2	77810.3	77845.2	70475.6
Taurodeoxycholic acid	HMDB0000896	Lipids and lipid-like molecules	Steroids and steroid derivatives	Bile acids, alcohols and derivatives	C05463	54.2	84	M+H-H2O, M+Na, M+NH4, M+H	C26H45NO6S	-1.56497	32220.7	122906	26805.2	6942.85	34427.3	25730.9	4661.89	6575.71	15536.3	60348.7	182264	33424.9	30015.8	13000.8	30458.2	24670	74765.3	19515	38749.4	10645.9	10531.9	19003.5	2898.56	5501.46	11841.5	987.085	13665.2	3166.17	1769.32	5198.38	19216.3	36759.4	7827.11	6223.06	4681	3305.39	14450	10266.9	4077.66
Sphingosine 1-phosphate	HMDB0000277	Lipids and lipid-like molecules	Sphingolipids	Phosphosphingolipids	C06124	53.7	75.2	M+H-H2O, M+H	C18H38NO5P	-2.31977	113723	88387.7	99310.9	116357	132387	179635	175513	229064	95553.9	159880	162216	170806	175454	188273	235069	142451	134155	129206	89750.8	132510	98133.7	150779	113041	154152	154178	137024	228001	159775	233408	157036	165375	128884	91797.4	167965	90555.7	89593.6	222495	99176	96029.1
Glycoursodeoxycholic acid	HMDB0000708	Lipids and lipid-like molecules	Steroids and steroid derivatives	Bile acids, alcohols and derivatives		53.7	75.2	M+H, M+Na	C26H43NO5	-1.99952	81302.3	50916.9	6.25998e-06	65897.3	208450	6.25998e-06	31633.3	105283	78216	378005	1102.47	179965	128432	357686	40981.3	15483.5	420118	6.25998e-06	33942.6	26116.3	74548.4	13433.3	183985	62592.1	11094.4	11877.3	35002.4	14122.9	7099.25	2747.83	14934.1	303812	73013.2	46145.4	80951.4	63984.3	94103.7	142808	66229.8
N-Acetylornithine	HMDB0003357	Organic acids and derivatives	Carboxylic acids and derivatives	Amino acids, peptides, and analogues	C00437	53.6	77.9	M+H	C7H14N2O3	-2.10912	5783.73	6695.26	6.25998e-06	3217.95	12144.3	7624.87	61386.1	13289.1	9814.24	22873.1	16187.6	7474.79	6896.21	10171.3	3878.72	3387.05	19943	8865.41	4585.32	6438.86	30739.5	3506.82	3970.25	14819.6	242130	14379.2	2268.73	9320.02	5442.9	11660.7	2537.27	5578.53	89422.1	8.28327e-08	3026.87	8.28327e-08	2825.64	18004.3	120300
Uric acid	HMDB0000289	Organoheterocyclic compounds	Imidazopyrimidines	Purines and purine derivatives	C00366	53.5	75.8	M+H	C5H4N4O3	-2.2867	1.52683e+06	1.68476e+06	1.60735e+06	1.37684e+06	1.32422e+06	1.65902e+06	1.79263e+06	1.29067e+06	1.67708e+06	1.72864e+06	1.72537e+06	1.72479e+06	1.61922e+06	1.3373e+06	1.45326e+06	1.58418e+06	1.91481e+06	1.43856e+06	1.31713e+06	1.58702e+06	1.76587e+06	1.85838e+06	1.15096e+06	1.50767e+06	1.48449e+06	971283	1.19504e+06	1.48045e+06	1.33105e+06	1.01767e+06	1.67729e+06	1.30042e+06	452114	363701	1866.96	3233.15	18205.6	1540.1	4099.32
13-L-Hydroperoxylinoleic acid	HMDB0003871	Lipids and lipid-like molecules	Fatty Acyls	Lineolic acids and derivatives	C04717	53.5	76.3	M+H-H2O, M+H	C18H32O4	-2.18858	26134.3	53394.5	31994.1	60048	71238.1	22138.5	41711.9	41043.4	26820.4	21746.2	31896.2	30837.6	100124	79542.8	39471.2	27495.4	20007.7	22330.4	38596.7	66422.8	57534.7	29502.8	121173	43699	29119.6	26824.4	50519.6	15693.3	21214.6	44573.6	16786.8	59766.7	1433.64	993.035	1183.61	1424.56	589.292	720.863	1572.48
11-cis-Retinol	HMDB0006216	Lipids and lipid-like molecules	Prenol lipids	Retinoids	C00899	53.5	73.4	M+H-H2O	C20H30O	-2.24274	104512	117003	99911.8	113325	78648.7	112744	124365	82535.4	69557.9	85935.6	87564.5	100301	107447	94579	113582	106750	133648	141743	66437.5	96220.1	128459	126436	60821.3	132498	111986	54260.6	96836	83916	125452	118115	186916	109170	202870	151544	131930	176345	164104	181582	196742
Phenylalanyl-Tryptophan	HMDB0029006	Organic acids and derivatives	Carboxylic acids and derivatives	Amino acids, peptides, and analogues		53.1	73.3	M+H	C20H21N3O3	-2.31248	12576.3	15471.8	17943.2	22043	14067.1	10256.1	12777.7	18421.3	14055.5	11918.9	12118.3	7952.22	14675.9	12431.9	9326.63	14859	23249.8	14907.3	12855.1	21558.7	15121.2	12438.8	13645.2	14027.7	24200.6	7770.25	15984.3	9205.91	13169.6	20210.7	12470.4	13624.3	9944.36	6341.25	7605.54	9660.54	5685.09	6906.13	8843.6
7alpha-Hydroxy-3-oxo-4-cholestenoate	HMDB0012458	Lipids and lipid-like molecules	Steroids and steroid derivatives	Bile acids, alcohols and derivatives	C17337	53	72.5	M+H	C27H42O4	-2.07062	92847	103979	98327.4	104000	75560	110960	80942.8	84640.5	73053.8	63034.5	94582	67654.8	162599	63954.5	148645	59766.5	133467	111773	62610.4	116785	83191.8	114163	59715.5	67776.3	140009	65437.5	110329	72938.8	104550	72406.2	107012	47377.1	81228.7	78730.2	117927	58349.9	83994.6	81201.2	136120
Valyl-Phenylalanine	HMDB0029134	Organic acids and derivatives	Carboxylic acids and derivatives	Amino acids, peptides, and analogues		53	74.6	M+H-H2O	C14H20N2O3	-2.50305	8738.39	57142.7	188.037	4449.56	68214	44366.9	18296.4	40079.7	2896.43	44400	129123	28467.9	279.223	41845.5	8129.81	6549.41	265116	47025.4	81375.8	65394.2	18948	55234.9	36612.4	22334	261065	57789.8	6613.61	192.415	22341.7	6287.25	102800	16130.2	43260.5	11329.1	10126.7	40304.7	13213.2	3270.54	63783
All-trans-13,14-dihydroretinol	HMDB0011618	Lipids and lipid-like molecules	Prenol lipids	Retinoids	C15492	52.9	72	M+H-H2O, M+H	C20H32O	-2.28758	1950.28	2252.46	243.376	6.25998e-06	7467.71	31440.2	3576.63	29187.6	30079.9	12791.1	10553.2	1557.53	5096.96	4891.02	7858.31	1356.08	11405.1	1671.97	4165.33	6597.74	4374.49	25774.9	5727.3	3181.61	5934.57	20360.8	2268.33	7093.3	3577.27	2704.13	12287.4	1969.27	10155.7	2086.53	22549.4	533.471	6247.6	315.686	26540.3
L-Carnitine	HMDB0000062	Organic nitrogen compounds	Organonitrogen compounds	Quaternary ammonium salts	C00318	52.8	74.8	M+H	C7H15NO3	-2.2113	2.4794e+06	2.44535e+06	2.04337e+06	2.14338e+06	1.97906e+06	2.28345e+06	1.64565e+06	2.76949e+06	2.02138e+06	1.89834e+06	2.15737e+06	2.2456e+06	1.90307e+06	1.54441e+06	1.89278e+06	1.75258e+06	1.87978e+06	1.79706e+06	1.92051e+06	1.65811e+06	2.18294e+06	1.77925e+06	2.24231e+06	2.04382e+06	2.19367e+06	1.55507e+06	2.20075e+06	2.45737e+06	1.7573e+06	1.75694e+06	2.32666e+06	1.76877e+06	1.97659e+06	2.28454e+06	1.9516e+06	1.43146e+06	1.92354e+06	2.08542e+06	1.81522e+06
L-Proline	HMDB0000162	Organic acids and derivatives	Carboxylic acids and derivatives	Amino acids, peptides, and analogues	C00148	52.8	70.2	M+H	C5H9NO2	0.149726	1.17197e+06	673590	1.00132e+06	1.18299e+06	799302	563395	608855	858776	632679	900752	758521	856288	793762	834997	938664	711979	910929	496862	676881	588516	518757	649070	1.08476e+06	675928	665228	564681	524539	740171	577081	559576	1.34044e+06	826576	1.22866e+06	640538	457222	541280	466010	390531	648336
Docosahexaenoic acid	HMDB0002183	Lipids and lipid-like molecules	Fatty Acyls	Fatty acids and conjugates	C06429	52.8	71.9	M+H	C22H32O2	-2.4782	9840.01	17993.1	29156.2	29012.3	8292.43	27669.1	21392.7	29181.1	17552.6	12075.8	8418.11	18314.6	8373.04	5205.94	7577.14	24063.7	12349.9	61846.6	10098.7	33397.8	11118.4	22035.3	1990.17	23991.9	16173.9	8273.49	15740.6	9819.73	25789.8	19158.1	10911.8	6098.19	9888.96	14380.7	9845.82	17086.2	14423.3	5429.18	12884.6
Prolylphenylalanine	HMDB0011179	Organic acids and derivatives	Carboxylic acids and derivatives	Amino acids, peptides, and analogues		52.7	68.5	M-H	C14H18N2O3	-0.976901	2087.92	2169.77	1220.2	2885.31	1685.95	2011.01	3565.5	1975.74	1532.3	2252.87	3344.05	2154.33	2671.07	2224.2	2050.59	1747.43	2112.31	3000.58	2139.18	1754.9	2927.17	1701.4	1196.6	1973.51	1954.11	1842.3	1898.43	1718.71	2563.72	3067.87	3105.32	2091.99	5281.92	7728.5	5852.69	5296.21	3264.27	4450.3	3474.77
Biliverdin	HMDB0001008	Organoheterocyclic compounds	Tetrapyrroles and derivatives	Bilirubins	C00500	52.7	70	M+H, M+Na	C33H34N4O6	-2.08826	104481	136396	190140	215273	105969	169869	105907	137412	90363.4	58089.9	99613.8	95004.8	86026	104063	83389	31605.6	139293	165756	120709	151198	68599.7	165344	560076	75766	172770	55801.7	216613	116792	166649	89805.7	39440.7	267093	36759.5	32173.1	50291.8	27320.2	76731.7	48959	51240.2
Traumatic acid	HMDB0000933	Lipids and lipid-like molecules	Fatty Acyls	Fatty acids and conjugates	C16308	52.5	69.4	M+H-H2O	C12H20O4	-2.05624	1710.53	2794.47	1676.95	1718.72	3886.46	4807.45	2400.16	2469.11	51686.5	3183.09	4184.3	3671.07	2525.6	1754.08	2928.1	1805.83	2262	5073.85	2012.09	2121.12	2651.85	2686.87	1950.79	6488.57	1925.46	15090.1	2763.13	2283.9	1455.39	19845.2	2005.67	2066.21	5597.8	2835.96	3267.47	4389.31	4995.82	3555.22	7252.41
Dihydrocortisol	HMDB0003259	Lipids and lipid-like molecules	Steroids and steroid derivatives	Hydroxysteroids	C05471	52.5	69.2	M+H-H2O, M+H	C21H32O5	-2.1918	907.828	4241.57	890.217	26974.4	2663.59	5111.04	78758.2	4859.36	119154	39131.9	4731.08	4783.82	81585.1	219394	91732.1	146687	10703.5	389565	1151.73	172599	285822	53149.7	740.068	450680	2432.79	726.21	3910.92	1773.66	2729.42	9705.61	9261.75	712.197	69459	53820	199039	1037.46	1175.3	3493.81	180.605
5alpha-Pregnane-3alpha,20alpha-diol	HMDB0060409	Lipids and lipid-like molecules	Steroids and steroid derivatives	Pregnane steroids	C18042	52.4	68.1	M+FA-H	C21H36O2	-1.61484	20895.2	27661.4	11464.2	12529.1	22453.7	16010.2	10646.7	26962.7	19340	15501.8	14655.2	14295.1	29809.3	31630	17206.5	20052.1	18702.1	16818.7	16944.4	21434.7	13887.4	21890.7	32795.7	17042.9	26654	15611	23289.2	10447	20850.5	45768.5	23608.6	17721.9	52251.7	62230.5	137498	125577	104320	58927.5	97705.7
Uridine	HMDB0000296	Nucleosides, nucleotides, and analogues	Pyrimidine nucleosides	Unclassified	C00299	52.3	68.5	M-H, M+FA-H	C9H12N2O6	-2.61203	29440.9	39242.4	92262.1	68367.9	54020	143139	74369.5	58096.3	89656.3	82020.7	57273.3	61168.3	40533.9	47417.2	48992.3	41203	83963.8	53245.5	69339.3	113477	76921.8	58612.1	98763.3	128923	65478.1	120981	102747	107524	121380	107357	68027.1	47366.8	20518.7	19629.2	31569.9	41516.6	30409.5	38077.5	49873.2
3,4,5-Trimethoxycinnamic acid	HMDB0002511	Phenylpropanoids and polyketides	Cinnamic acids and derivatives	Hydroxycinnamic acids and derivatives		52.3	66.1	M+H-H2O, M+H	C12H14O5	-2.75126	3095.66	266395	5774.83	40253.7	68666.8	141210	139567	150391	320804	45230.2	228880	144059	172933	220172	133153	109144	221334	219360	232171	36272.7	150545	122124	16139.6	160592	151950	276476	123506	16646.2	30054.8	172964	30952.2	134310	77149.2	30177.7	34587.6	79709.2	35065	49554.2	75615.9
gamma-Glutamylisoleucine	HMDB0011170	Organic acids and derivatives	Carboxylic acids and derivatives	Amino acids, peptides, and analogues		52.2	65	M-H2O-H, M-H	C11H20N2O5	-2.16592	15316.7	13662.2	10217.1	17615.9	13734.1	13837.5	16513.2	19812.8	14561.8	17064	15541.2	15752.5	21361.3	15210.9	15564.8	14556.9	22226.5	14009.7	10446.5	10678.9	16692.9	9864.16	12406.5	19465.2	14322.3	13400.1	14009.6	12126.2	12016.7	11514.8	26158.1	15008.9	1919.2	441.708	3467.11	3401.59	754.014	8.28327e-08	2216.47
5-Methoxyindoleacetate	HMDB0004096	Organoheterocyclic compounds	Indoles and derivatives	Indolyl carboxylic acids and derivatives	C05660	52.2	73.8	M+H-H2O	C11H11NO3	-1.38991	49.6156	97.6437	35.2778	109.592	228.236	259.102	248.901	338.807	141.19	5356.6	538.203	241.442	93.963	310.953	110.946	222.543	63.7917	86.5623	318.04	48.0876	62.8513	364.068	829.315	310.27	747.908	87.7132	1596	447.753	473.669	313.848	219.499	625.978	352.335	517.459	687.549	300.972	987.078	172.997	709.81
gamma-CEHC	HMDB0001931	Organoheterocyclic compounds	Benzopyrans	1-benzopyrans		52.2	72.2	M+H-H2O, M+H	C15H20O4	-2.16662	10035.9	8373.72	13424.3	27118.7	16377.4	15646.9	8327.71	25599.5	32217.5	13814.9	10279.3	9938.73	20258.3	42273.4	22647.1	19262.6	15222.4	7942.37	20233.4	19515.4	18144.6	11795	13753.5	51283.4	12877.9	7689.78	16763.8	15853.9	14877	11679.7	7755.93	18497.1	12708.4	4195.99	4993.55	10881.9	3590.44	4017.92	10431.4
Deoxycholic acid 3-glucuronide	HMDB0002596	Lipids and lipid-like molecules	Steroids and steroid derivatives	Steroidal glycosides	C03033	52.2	65.9	M-H	C30H48O10	-0.137319	11903.5	2047.1	98.4956	470.416	2230.32	10045.6	11134.1	26413.5	11973.2	31751.7	3584.69	9238.55	1726.45	24815.5	1634.86	4634.94	5317.18	4875.77	8278.69	2275.82	26227.7	3062.28	35703.5	20807.6	9975.34	3559.28	17566.1	2331.38	5932.46	3307.75	114079	31295.9	36762.2	16277.1	13647.4	15066.7	12368.7	15684.7	9355.74
Glycyl-Valine	HMDB0028854	Organic acids and derivatives	Carboxylic acids and derivatives	Amino acids, peptides, and analogues		52.1	72.1	M+H	C7H14N2O3	-2.4647	262.313	6.25998e-06	1.80048	1163.04	631.837	342.76	85504	3091.36	5056	22517.9	1807.19	601.858	810.553	232.767	6.25998e-06	1259.65	11543.4	1042.91	308.659	1167.04	681.12	545.183	3.99355	645.709	873.444	2882.74	296.859	493.433	1456.84	0.0914942	579.694	237.731	5498.54	5777.32	5170.05	3644.65	3474.57	10607.8	12582
17-Hydroxylinolenic acid	HMDB0011108	Lipids and lipid-like molecules	Fatty Acyls	Lineolic acids and derivatives	C16346	52.1	68.5	M+H-H2O	C18H30O3	-2.04884	11834.2	29666.4	17118.8	29012.2	35571.4	10572.5	19433.6	17928	11289.6	6683.08	14193.4	13532.8	56098.7	34414.3	17983	12208.8	7413.59	10324.9	19856.3	37053.7	30337.4	10062	70044.5	21094.3	11696.1	15478.2	25593.4	5276.87	8336.92	21933.4	6093.96	31275.8	24273.9	15791.1	57413.9	25589.8	35756.4	28919.4	27664.4
3-Methyldioxyindole	HMDB0004186	Organoheterocyclic compounds	Indoles and derivatives	Indolines	C05834	52.1	65	M+H-H2O	C9H9NO2	-1.94254	70619.6	61964	43270.8	68544.7	53616.1	105204	62674.6	67803.5	59214.7	59254.9	72498.1	58714.7	75628.1	50877.4	66760.4	65308.9	91768.7	59210.2	68492.7	65252.8	54962.1	99062.8	70116.9	77192.8	76626.5	56541.1	59302.9	67147.3	67372.6	68267	92843.9	82640	445.993	664.043	370.099	295.302	331.74	313.992	667.658
Glutamylisoleucine	HMDB0028822	Organic acids and derivatives	Carboxylic acids and derivatives	Amino acids, peptides, and analogues		51.9	66.6	M+H-H2O	C11H20N2O5	-1.89348	1588.28	456.346	8405.09	4305.15	2093.43	797.313	4054.55	8938.53	4923.91	4841.77	1286.44	4534.76	7042.87	1064.84	1050.44	652.059	2751.14	2960.62	1407.15	31583.7	1300.65	195.801	3631.55	2178.85	6375.84	988.57	2403.1	1251.96	6919.96	25838.4	197.976	835.469	4366.03	2722.46	3246.06	1352.94	2763.64	3548.77	2065.35
Dihydronaringenin-O-sulphate	HMDB0059996	Phenylpropanoids and polyketides	Linear 1,3-diarylpropanoids	Chalcones and dihydrochalcones		51.9	65.8	M-H	C15H14O8S	-0.795188	69772.3	662.756	485.884	16960.2	10163.6	704.294	5412.5	136280	752.236	3995.04	52980.1	978.657	50290.8	12859.8	4630.84	647.451	41274.8	796.064	2769.05	24743.1	4492.13	12855.9	17543.4	15392.4	2481.51	6489.94	39748.9	8461.21	936.162	79450.1	1368.16	43113.4	3785.4	4459.42	10669.2	9134.51	2130.56	1406.03	30129.2
Propylparaben	HMDB0032574	Benzenoids	Benzene and substituted derivatives	Benzoic acids and derivatives		51.8	62.8	M+H	C10H12O3	-2.10813	5435.39	344751	7822.87	12969.5	81124.2	104090	65173.4	89870.1	323953	104247	216379	134207	163988	46584.7	123690	62626.3	163167	358147	137001	36851.6	160218	92741.5	24136.9	109701	131143	923739	76802.6	17559.8	13590.4	101523	53217.1	90561.1	111036	14764.4	12489.7	159192	21313.4	41138.2	55007.3
Ornithine	HMDB0000214	Organic acids and derivatives	Carboxylic acids and derivatives	Amino acids, peptides, and analogues	C00077	51.7	63.7	M+H-H2O, M+H	C5H12N2O2	0.475449	28608.9	25902.2	23399	28770.6	34512.8	44185.2	31417.4	70572.9	22379.4	36539.4	52948.6	34066.6	54963.2	46251.7	52487.1	29793.2	35795.8	23780.5	32830.2	24719.9	39130.1	19454.9	63939.7	29141.4	43045.4	43670.2	40028.4	36051.2	35384.3	32532.8	54441.2	45349.9	15448.4	19481.1	23349.7	17453.5	14880.1	25322.6	55826.1
Acetylcysteine	HMDB0001890	Organic acids and derivatives	Carboxylic acids and derivatives	Amino acids, peptides, and analogues	C06809	51.7	64.2	M+H-H2O	C5H9NO3S	-1.82275	43524.5	40929.6	25532.4	40547.7	36533.5	37867.9	39160.7	44798.3	36310.4	43435.6	39696.7	21784.9	37698.8	23295.5	38595.1	40311.8	34686.5	34977.6	39997.2	48660.2	34999.3	37457.2	39452.8	38283.1	30227.2	23414.8	41993.3	22198.4	40994.2	32256.2	46277.8	38876.8	50680.5	66266.1	80206.4	59765.8	74266.1	52096.8	58757.7
Taurochenodesoxycholic acid	HMDB0000951	Lipids and lipid-like molecules	Steroids and steroid derivatives	Bile acids, alcohols and derivatives	C05465	51.7	74.6	M-H	C26H45NO6S	0.130517	96214.7	374360	75432.1	28069	102139	79978.2	21176.9	27453.8	63143.1	214593	611282	104206	97222.1	43469.1	96325.6	92484.2	200969	65861.8	105829	34774.3	38163.9	53935.7	18752.3	23238.8	37846	12733.4	46297.6	21732	21978.8	15290.7	69512.4	117589	38315.1	43060.7	33169.3	42842.4	94253.3	61866.3	32724.9
Lithocholic acid glycine conjugate	HMDB0000698	Lipids and lipid-like molecules	Steroids and steroid derivatives	Bile acids, alcohols and derivatives	C15557	51.7	67.2	M+H-H2O	C26H43NO4	-1.93666	25114.1	7934.89	1218.6	12070.7	23984.9	1218.01	29445	118403	1169.02	49318.5	2314.71	235849	114649	158459	15212	556.209	30058.9	818.671	1925.74	3964.5	25080.4	10249	388775	35495.9	11924	8491.7	20029.3	10741.9	22395.7	5290.64	11394.8	147151	59305.8	29384.8	21236.2	284.06	108.086	1644.47	8.28327e-08
PC(18:1(9Z)e/2:0)	HMDB0011148	Lipids and lipid-like molecules	Glycerophospholipids	Glycerophosphocholines	C04598	51.6	65.1	M+FA-H	C28H56NO7P	-0.416421	4022.53	24288.3	20101.6	5660.21	7496.31	6273.77	6014.2	8832.06	11009.9	4489.33	7811.6	2581.88	17464.8	6032.67	8666.44	7304.81	8710.1	11445.3	7895.63	10146	39669.8	3974.61	7999.94	4547.72	12484.6	30828.9	87233.6	10474.4	6904.04	20370.2	7806.45	8696.91	85237.4	55862.5	52311.4	77284.6	65887	68056.2	113876
Testosterone	HMDB0000234	Lipids and lipid-like molecules	Steroids and steroid derivatives	Androstane steroids	C00535	51.6	63.5	M+NH4	C19H28O2	-2.57001	38052.9	73640.1	187052	230906	49689.4	1568.28	179358	126765	453200	19788.4	202927	74190.8	88029.4	53250.2	250403	53039.9	91167.6	167158	170263	59479.4	175958	390748	465026	370616	569328	109149	34487.5	11780.6	148814	322160	20296.1	133300	1316.83	1695.72	475.605	1143.73	3314	3748.65	1677.19
16(R)-HETE	HMDB0004680	Lipids and lipid-like molecules	Fatty Acyls	Eicosanoids	C14778	51.6	80.6	M+H-H2O	C20H32O3	-2.06429	213.151	1215.28	669.446	1016.1	4410.38	343.359	6.25998e-06	1592.89	11738.9	991.197	1768.69	807.781	3913.46	6532.3	402.634	429.721	334.117	730.191	1136.1	1416.61	1256.96	734.318	2822.57	969.822	258.817	91.1025	838.984	432.95	156.197	175.386	292.848	2161.02	5935.91	8.28327e-08	8.28327e-08	8.28327e-08	1306.23	8.28327e-08	12225.1
LysoPC(20:4(5Z,8Z,11Z,14Z))	HMDB0010395	Lipids and lipid-like molecules	Glycerophospholipids	Glycerophosphocholines	C04230	51.5	62.3	M+H, M+Na	C28H50NO7P	-2.26166	4.05305e+06	5.01042e+06	2.47294e+06	4.59492e+06	6.45193e+06	3.83878e+06	4.89741e+06	2.79294e+06	5.21485e+06	5.51008e+06	3.45292e+06	3.79747e+06	4.7172e+06	5.04746e+06	2.92691e+06	5.17254e+06	5.86938e+06	4.52381e+06	4.32941e+06	5.3001e+06	5.81819e+06	5.28218e+06	3.10328e+06	3.95732e+06	3.12783e+06	3.30486e+06	4.11e+06	3.03895e+06	5.17596e+06	6.80551e+06	6.06917e+06	5.74946e+06	1.40791e+06	1.67161e+06	1.80709e+06	1.37648e+06	1.53156e+06	1.50031e+06	2.18816e+06
5-Hydroxy-L-tryptophan	HMDB0000472	Organoheterocyclic compounds	Indoles and derivatives	Tryptamines and derivatives	C00643	51.4	65.1	M-H	C11H12N2O3	-3.71888	2395.63	2130.44	1771.02	2325.23	2335.16	2554.26	2270.98	2103.88	1807.26	2917.74	2558.66	2733.78	3083.41	2336.28	2623.25	2330.74	2620.01	4270.09	2236.28	2347.89	2765.01	2519.89	2483.24	3628.75	3567.92	3651.84	3363.16	2807.05	2797.9	3574.35	3043.06	2848.51	633.126	732.043	844.87	1068.98	1012.23	986.142	905.645
9,12,13-TriHOME	HMDB0004708	Lipids and lipid-like molecules	Fatty Acyls	Fatty acids and conjugates	C14833	51.4	61.4	M-H2O-H	C18H34O5	-0.813186	65722.6	137612	78202.4	141716	173114	52258.3	107631	98987.9	64072	48842.7	82746.2	81095.6	245768	197545	103619	79915	43647.5	48621.7	90626.3	148652	161830	61915.5	330272	104710	76393.3	82034.7	138819	37286.7	52439.5	130846	43729	158490	93408.3	71665.7	220133	149125	153636	103314	142033
Naringenin 4'-O-glucuronide	HMDB0041759	Phenylpropanoids and polyketides	Flavonoids	Flavonoid glycosides		51.3	63.4	M-H	C21H20O11	-0.253673	6.25998e-06	674.616	6.25998e-06	170.542	6.25998e-06	6.25998e-06	6.25998e-06	6.25998e-06	2286.62	6.25998e-06	130.736	3552.24	6.25998e-06	6.25998e-06	6.25998e-06	6.25998e-06	6.25998e-06	6.25998e-06	140.179	6.25998e-06	6.25998e-06	1429.64	118.199	6.25998e-06	6.25998e-06	6.25998e-06	832.208	6.25998e-06	6.25998e-06	2086.58	92.9601	6.25998e-06	2682.47	230.833	8.28327e-08	8.28327e-08	2149.53	393.976	877.324
13S-hydroxyoctadecadienoic acid	HMDB0004667	Unclassified	Unclassified	Unclassified		51.1	64.3	M+H-H2O	C18H32O3	-2.0421	75115.9	80098.7	142485	91352.8	77575.8	44192.3	46183.9	88457.3	63369.3	35443.5	19796.5	41600.8	90310.8	68452.1	74184.3	68564.7	67317.6	67557.8	32630	92187.3	89637.2	33751.3	47556.6	78521.8	59788.8	25002.4	53421.4	27671.2	63248.3	60194	39940.2	43682	62527.7	35601.6	54262.5	68559.4	61454.3	24393.6	48079.4
L-Tryptophan	HMDB0000929	Organoheterocyclic compounds	Indoles and derivatives	Indolyl carboxylic acids and derivatives	C00078	51.1	62.9	M-H, 2M-H	C11H12N2O2	-4.84559	31639.6	30951.3	14301.3	29982.5	22824.6	58312.1	29488.2	29537.6	23374.4	25772.7	36788.1	28041.3	36815.2	21766	29337.7	28808.5	42801.6	28424.9	29346.2	31605.2	24079.2	47308	29686.5	36319.9	41894.9	25016.3	25683.1	34868.1	29820.9	32537.5	50764.9	44875.4	1.2499e+06	1.28839e+06	1.22576e+06	1.1294e+06	1.44379e+06	1.34778e+06	1.21472e+06
Indole-3-propionic acid	HMDB0002302	Organoheterocyclic compounds	Indoles and derivatives	Indolyl carboxylic acids and derivatives		51.1	60.1	M+H-H2O, M+H	C11H11NO2	-2.12771	12295.7	1218.44	306.051	1911.81	13987.1	5908.82	49642	45790.5	36075.4	3.70578e+06	47827.5	38038.7	14692	93923.1	10848.1	17458.7	54271.9	1309.75	56150.2	12276.2	7808.85	67187.1	18843.4	30630.1	31475.4	11821.2	1.00789e+06	24403.4	21038.9	53116	51986.7	53355	33174.7	4744.37	6225.57	1490.77	25386.7	4069.66	4500.77
Deoxycholic acid	HMDB0000626	Lipids and lipid-like molecules	Steroids and steroid derivatives	Bile acids, alcohols and derivatives	C04483	50.9	60.8	M-H	C24H40O4	-0.644986	36637.9	34650.4	22083.4	7054.63	40972.9	28176	12592.2	45276	21709.9	25345.6	33371.5	23133.2	43812.4	49186.1	27591.3	32080.8	26868.8	32924.2	20968.4	43820.4	16206.6	31820.1	24932.7	31846.6	38025.5	14426.2	34816	19227.7	30865.2	49767.6	47538.5	30221.3	27893.4	22949	46250.2	55196.7	46179	32237.1	44431.6
5-Phenyl-1,3-oxazinane-2,4-dione	HMDB0060400	Benzenoids	Benzene and substituted derivatives	Unclassified	C16596	50.9	58.5	M+H, M+NH4	C10H9NO3	-2.23185	100353	83553.5	62126.2	78606	103779	151903	88061.8	78302.8	107739	118652	113840	110334	126326	89303.7	117612	112186	125247	147253	116420	84967.2	122972	166737	89953.7	171945	134749	117913	110220	116912	125540	116948	144360	111095	304.446	113.497	151.241	0.105013	152.593	58.7121	58.5038
Sinapyl alcohol	HMDB0013070	Benzenoids	Phenols	Methoxyphenols	C02325	50.9	57.8	M+FA-H	C11H14O4	-1.66411	6023.23	478023	10660.2	70737.1	117964	248381	254316	273406	634520	89666	409802	252169	319335	373159	215362	192811	350960	368847	386161	67189	267826	204487	29636.7	271740	280452	538302	230797	29953.1	53980.7	315993	60245.1	243290	118993	51988.9	56979.1	145057	62864.8	78517.1	141512
(-)-Epicatechin sulfate	HMDB0012467	Phenylpropanoids and polyketides	Flavonoids	Sulfated flavonoids		50.9	65.3	M-H2O-H	C15H14O9S	-1.5918	587.155	1428.34	503.315	892.084	466.982	524.582	455.953	570.842	1732.28	477.754	429.117	6563.02	519.08	1216.43	413.945	1555.56	366.679	2126.14	620.15	395.468	345.646	4971.92	542.612	485.248	417.72	560.651	1204.49	494.068	499.768	3664.72	610.393	300.63	1611.45	1776.63	1351.08	1721.16	1647.87	2236.18	1435.13
Pipecolic acid	HMDB0000070	Organic acids and derivatives	Carboxylic acids and derivatives	Amino acids, peptides, and analogues	C00408	50.8	57.9	M+H	C6H11NO2	-1.25431	179614	78485.8	102212	118577	206824	243018	169495	143928	99321.3	156393	229911	104614	191995	183425	465979	177557	187717	243045	181973	159633	132435	118168	69651	175259	175601	185435	148492	235540	612079	240234	104944	203294	33814.3	47112.7	58411.7	41458.7	49374	65882.7	38002.9
Piperine	HMDB0029377	Alkaloids and derivatives	Unclassified	Unclassified	C03882	50.6	59.1	M+H	C17H19NO3	-2.33514	149990	1431.05	6.25998e-06	2350.06	7652.15	3264.54	212708	2177.87	168564	263893	13094.5	76275.7	6.25998e-06	4542.75	9069.88	2743.76	153900	6.25998e-06	728.606	6.25998e-06	90132.7	407509	72902.5	36351.4	20310.7	6.25998e-06	6.25998e-06	1094.02	80947	6.25998e-06	95544.6	5746.68	44928.5	192569	3195.92	900.303	29044.3	7973.57	4661.28
Butyrylcarnitine	HMDB0002013	Lipids and lipid-like molecules	Fatty Acyls	Fatty acid esters	C02862	50.6	59.2	M+H	C11H21NO4	-2.35775	32356.4	52142.9	11300.2	37248.1	33169	42360.5	37688.7	38778.2	20007.8	24631.6	37337.8	38765.4	52677.4	28343.1	21299.8	38617.1	41202.6	39452.2	18891.6	21537.4	40079.3	19132.2	33550	70388.4	30252.3	26245.5	30443.2	25089.2	25576.2	51251.2	46971.1	58634.2	43880.3	60908.4	30355.9	21783.2	58358.9	103571	19342.4
10-Hydroxycarbazepine	HMDB0060676	Organoheterocyclic compounds	Benzazepines	Dibenzazepines	C07493	50.5	56.9	M+FA-H	C15H14N2O2	-1.4405	3082.51	5151.37	5792.73	6442.21	5017.97	8761.08	5063.71	5155.04	4932.84	3321.86	6372.18	6765.18	5643.73	8129.35	4684.68	2546.11	5840.88	6843.36	2989.87	5022.86	4387.15	7759.95	22712.1	5117.88	14187.2	3712.25	9973.47	9506.81	9312.34	7903.49	3212	16743.9	489.824	744.005	2087	538.49	2364.94	444.684	1574.23
Ethyl glucuronide	HMDB0010325	Organic oxygen compounds	Organooxygen compounds	Carbohydrates and carbohydrate conjugates		50.4	58.9	M-H	C8H14O7	-3.6291	114.744	6.25998e-06	6.25998e-06	46.36	56.9356	6.25998e-06	271.419	1027.7	6.25998e-06	329.961	40.2002	283.636	6.25998e-06	6.25998e-06	6.25998e-06	6.25998e-06	6.25998e-06	133.28	81.302	347.989	358.848	8501.99	6.25998e-06	6.25998e-06	6.25998e-06	3304.73	6.25998e-06	6.25998e-06	6.25998e-06	25.1399	6.25998e-06	34.0956	8.28327e-08	136.743	143.849	186.559	335.574	8.28327e-08	132.448
20-Hydroxyeicosatetraenoic acid	HMDB0005998	Lipids and lipid-like molecules	Fatty Acyls	Fatty acids and conjugates	C14748	50.4	59.9	M+H-H2O, M+H	C20H32O3	-2.42741	198.313	84.6845	6.25998e-06	6.25998e-06	6.25998e-06	15543.6	6.25998e-06	2753.13	146808	6.25998e-06	623.372	6.25998e-06	6.25998e-06	534.532	1043.23	6.25998e-06	1218.98	6.25998e-06	2292.28	6.25998e-06	102.665	3236.52	6.25998e-06	5095.72	179.574	2326.85	6.25998e-06	930.073	6.25998e-06	360.688	6.25998e-06	79.9364	4915.47	967.341	1206.99	933.786	4575.8	679.477	11266.4
9E-Heptadecenoic acid	HMDB0031046	Lipids and lipid-like molecules	Fatty Acyls	Fatty acids and conjugates	C16536	50.4	58.6	M+FA-H	C17H32O2	-1.14713	7248.53	8855.73	4203.3	7804.06	8322.21	4202.13	6900.32	10366.7	4850.13	2577.9	3960	5020.28	8461.32	9351.58	3932.01	6397.51	2196.46	2733.74	4358.18	13247.9	7833.1	4339.06	11992.8	7853.03	4251.19	3155.2	4608.88	2100.75	4963.37	7681.34	1786.05	6911.02	3712.08	5090.12	3742.56	32408.4	18057.6	2944.94	27922
Mesobilirubinogen	HMDB0001898	Organoheterocyclic compounds	Tetrapyrroles and derivatives	Bilirubins	C05790	50.4	62.5	M+H, M+Na	C33H44N4O6	-1.70861	926.339	15889.4	1373.29	25602.4	105653	2834.51	569.914	16845.3	23049.2	14111.3	13885.7	23734.7	14089.6	6.25998e-06	6.25998e-06	17093.3	730.009	41385	19313.9	29849.4	24683.9	15216.5	14561.3	2332.69	9252.32	770.298	30049.8	14939.6	19331.2	3677.6	10050.2	102121	12120	2888.21	4561.9	3812.23	26260.5	12321.3	2695.12
Allopregnanolone	HMDB0001449	Lipids and lipid-like molecules	Steroids and steroid derivatives	Pregnane steroids	C13712	50.3	57.3	M+FA-H	C21H34O2	-0.792109	12082.4	14499.6	12802.2	8110.49	24808.9	13420.4	7818.49	18490	17195.1	13105.7	13189.1	9819.36	18165.2	33968.7	14246.5	14162.2	9643.02	10618.5	12955.5	18956.4	15274	17130.7	32532.8	12353.9	23157.2	8336.38	18633.1	8641.17	12879	38152.1	20691.5	16693.7	19787.2	14496.3	28270	32150.6	29103.6	14781.3	38082.5
L-Arginine	HMDB0000517	Organic acids and derivatives	Carboxylic acids and derivatives	Amino acids, peptides, and analogues	C00062	50.2	60.6	M+H	C6H14N4O2	-1.76155	180457	190640	126677	142911	203059	206070	179169	212040	236174	286784	355718	210321	198562	288323	158873	219279	320336	274118	209616	237219	231840	245796	577093	263360	208914	179632	167635	214845	137724	268868	378266	337811	76460.9	84076.2	79920.9	91092.8	73507.1	82653.6	93365.8
Dopaquinone	HMDB0001229	Organic acids and derivatives	Carboxylic acids and derivatives	Amino acids, peptides, and analogues	C00822	50.2	60.6	M-H	C9H9NO4	-4.9729	388.42	268.659	237.576	292.61	704.572	478.2	23491.5	194.752	424.402	3609.7	423.779	335.838	329.287	517.512	69.5159	433.68	682.24	452.534	643.112	176.967	1228.35	476.073	569.762	708.104	311.133	271.486	424.801	350.63	383.929	666.71	565.634	427.285	275.411	26.8878	188.932	257.535	215.285	8.28327e-08	45.0644
Arachidonic acid	HMDB0001043	Lipids and lipid-like molecules	Fatty Acyls	Fatty acids and conjugates	C00219	50.1	57.5	M+H-H2O, M+H	C20H32O2	-1.80779	10389	8734.17	24403.9	29663.4	16820.5	17988.8	26926.8	18860.3	13093.7	9884.74	9119.06	11331.9	8433.71	11696.7	5455.55	18412.9	16043.3	17602.4	9452.18	50672.5	9627.55	18296.7	8082.68	18391.8	17487.3	6720.58	9152.18	10874.1	19760.3	22166.9	9387.75	8276.89	19037.4	12860.3	21873.3	29075.3	33245.6	13139.4	42987.2
L-Acetylcarnitine	HMDB0000201	Lipids and lipid-like molecules	Fatty Acyls	Fatty acid esters	C02571	50	53.6	M+H-H2O, M+H	C9H17NO4	-1.81687	397435	431481	684488	717823	440163	482571	936451	540640	400600	325146	457396	456787	317629	145851	308368	362876	309991	559519	284940	654597	481914	322285	290089	653073	576139	250780	484415	244684	502161	504046	471405	252799	758858	649237	605736	761074	801663	1.5495e+06	780616
Linoleic acid	HMDB0000673	Lipids and lipid-like molecules	Fatty Acyls	Lineolic acids and derivatives	C01595	50	61.8	M+H-H2O, M+H	C18H32O2	-1.85336	24023.7	21422	68715.9	75784.7	44789.9	20380.9	45714.3	42919	29027.4	12629.7	11270	29542	29483.8	13083.1	16954.2	40159.4	30533.9	61360.9	10374.2	70127.6	14812.2	11537.4	11616	25020.6	29920.1	11100.8	28188.6	13721.9	33853.3	36468.6	13063.1	12606.4	12404.8	7552.11	5903.49	29665.4	21396	5268.92	40988.7
1-Hydroxyibuprofen	HMDB0060565	Phenylpropanoids and polyketides	Phenylpropanoic acids	Unclassified		49.8	52	M+FA-H	C13H18O3	-0.859505	148654	174657	20959.9	135575	231249	100881	147916	210235	502597	379182	339973	243895	287600	246827	199821	183506	386711	569574	156803	216110	299693	243269	106893	383936	153182	838800	116234	105397	271459	505831	162427	108387	161231	138225	120657	235975	107209	141336	86555
Tetrahydrodipicolinate	HMDB0012289	Organic acids and derivatives	Carboxylic acids and derivatives	Amino acids, peptides, and analogues	C03972	49.7	54.2	M+NH4	C7H9NO4	-2.65424	421198	483257	692942	505804	484567	535650	525456	527854	569156	563443	564296	595248	582598	572023	594193	532800	441889	476337	542564	473195	481203	537851	671010	518654	570382	834883	542140	548390	508766	476472	503408	514696	145.488	8.28327e-08	29.5932	114.559	27.6666	107.384	149.049
APC	HMDB0060661	Organic oxygen compounds	Organooxygen compounds	Carbonyl compounds	C00546	49.7	54	M-H2O-H	C33H38N4O8	0.150883	5736.79	5040.2	9466.74	18734	4635.64	6651.81	10248.2	15488.5	8160.53	6558.02	8373	2103.03	1517.34	13977.7	3203.23	1324.81	8424.26	13349.5	8171.15	16550.9	9426.47	12360	75492.3	9051.91	1100.51	6.25998e-06	27712.6	6531.26	13158.3	14302.7	2466.62	34564.1	2991.42	6246.13	12779.9	7491.38	29805.4	6138.55	15762.3
Chenodeoxycholic acid	HMDB0000518	Lipids and lipid-like molecules	Steroids and steroid derivatives	Bile acids, alcohols and derivatives	C02528	49.5	55.8	M-H	C24H40O4	-0.577933	17538.5	18859.5	15063	4962.23	25977.8	14606.2	7269.45	28060.5	16115.7	12728.4	15243.6	10456.6	21376.3	42230.2	15160	15719.4	12802.1	18657.1	12200	22643.6	11785.5	20835.8	32813.2	16239.2	23049.3	8115.14	19309.3	9717.85	15326.3	33590.7	23356.5	16350.7	32150.3	34485.2	73567.8	68889.9	67404.7	36816.6	49372
Indolelactic acid	HMDB0000671	Organoheterocyclic compounds	Indoles and derivatives	Indolyl carboxylic acids and derivatives	C02043	49.5	52.1	M+H-H2O, M+H	C11H11NO3	-1.63307	17375.6	15982.4	17485.8	17092.1	16668.5	24730.3	41006.8	12634.4	17774.9	14201.8	21272.1	17847.5	27760.9	30166.5	24629.5	31018.4	25111.4	33630.1	22980.8	21346.6	17037.2	67886.7	14263.6	31953	41404.7	16070.6	16516.7	21784	21642.9	18281.9	30275.9	19222.9	14389.9	9001.26	14258.4	16992.2	10519.2	11765.1	11973.6
Cervonoyl ethanolamide	HMDB0013627	Lipids and lipid-like molecules	Fatty Acyls	Fatty acid esters	C13828	49.5	55.2	M+H-H2O, M+H	C24H36O3	-2.31629	8845.82	111907	100489	78430.7	19265.1	16543.7	3458.33	15437.9	17138.8	233028	17464.8	16166.3	21084.1	16845.8	37656.4	13365	9499.96	26717	208972	9721.95	13445.6	114067	34561.4	53872.7	43077.4	9104.8	11085.2	22501.4	17177.2	35922.9	281327	27590.8	8765.77	2424.9	4150.97	3057.88	5274.42	6232.97	3250.82
3,4-Dihydroxymandelic acid	HMDB0001866	Benzenoids	Phenols	Benzenediols	C05580	49.4	50.6	M+H	C8H8O5	-1.66337	65040.6	31454.1	1095.55	7077.14	12752.2	37832	36447.4	10083.2	144055	63832.6	11691.1	23190.2	18517.8	22958.1	11040.8	281735	254817	33241	34620.6	18323.3	59565.3	33713.6	5730.3	8083.15	10194.6	2127.8	1986.88	21658.3	11960.2	797.346	17256.5	26630.6	3523.66	15273.8	2320.35	14646.8	6378.7	5851.26	11802.9
3-(3,4,5-Trimethoxyphenyl)propanoic acid	HMDB0030254	Phenylpropanoids and polyketides	Phenylpropanoic acids	Unclassified		49.4	51.6	M+H-H2O, M+H	C12H16O5	-1.9992	8867.03	1.00191e+06	12439.9	30419.3	231266	297789	191006	265906	971897	302724	634352	399660	486669	137844	366492	183855	471914	1.04439e+06	394211	102753	471076	263967	61019.3	312087	387648	2.74972e+06	226626	45427.6	34137.2	309551	160229	275440	279880	31275.2	26389.3	384164	48953.9	95543.7	131556
Sulfolithocholylglycine	HMDB0002639	Lipids and lipid-like molecules	Steroids and steroid derivatives	Bile acids, alcohols and derivatives	C11301	49.4	56.5	M-H	C26H43NO7S	-0.650049	70718.3	25496.9	2356.37	40291	77104.7	4811.92	100466	366495	4567.35	160556	11237.3	818073	385949	527563	61171.9	6071.24	82157.2	3216.5	7631.83	12389.8	80594.2	33951	1.32328e+06	118329	39912.6	34667.1	66913.8	48449	86220.9	25601.7	45408.9	531693	249736	136366	85887.7	3682.21	9013.02	11993.1	2784.8
5-Acetylamino-6-amino-3-methyluracil	HMDB0004400	Organic nitrogen compounds	Organonitrogen compounds	N-arylamides	C16366	49.3	57.4	M+H-H2O	C7H10N4O3	-2.02926	6.25998e-06	60.4574	121.335	25815.3	21273.7	94.1627	415634	47934.5	66167.4	174927	126382	488.733	186.409	421.031	1712.08	457.47	155006	102.195	77.5026	10345.6	38198.3	45391.4	149.444	1418.77	1108.91	37294.7	1898.67	94029.8	43338.2	122.633	35326.3	370.995	18081.1	1195.42	875.582	843.477	1000.48	774.519	841.129
4-Oxo-1-(3-pyridyl)-1-butanone	HMDB0062406	Organic oxygen compounds	Organooxygen compounds	Carbonyl compounds	C19567	49.3	54.8	M+H-H2O	C9H9NO2	-1.52754	5996.73	7752.01	7169.45	4988.16	3849.63	5307.67	4227.53	3804.17	3596.42	3608.42	4468.36	5545.02	5508.43	2112.15	4290.75	2914.7	9967.01	1536.67	7971.15	3351.28	4392.45	10319.9	4207.15	4843.09	19860	5284.26	3345.18	5419.4	4222.3	5403.85	5559.84	5350.29	29191.2	29915.1	27507.8	25362.8	34238.9	31202.4	27815.7
L-Glutamic acid	HMDB0000148	Organic acids and derivatives	Carboxylic acids and derivatives	Amino acids, peptides, and analogues	C00025	49.1	52.9	M+H-H2O	C5H9NO4	-0.869972	118914	103521	79903.3	135738	125351	150830	123503	197131	125168	142384	124486	176868	140175	169761	160980	103108	109054	126390	121148	131841	131019	110845	117137	113282	160715	122363	180057	166917	112572	140914	140373	133664	79170	73480.5	71772.3	69979.4	72714.6	85719	65973.5
Propionylcarnitine	HMDB0000824	Lipids and lipid-like molecules	Fatty Acyls	Fatty acid esters	C03017	49.1	50.2	M+H	C10H19NO4	-2.09421	136478	125682	64158.9	108292	127600	110597	96044.6	167900	86416.2	90439.8	157920	178290	122910	44472.5	89628.6	83741	122706	94930.6	92081.2	60642.3	106391	66757	101039	146272	119334	58655.3	98974.1	79428.3	122902	72014.7	223079	124328	109044	129845	83039.2	64121.7	115383	246847	76540.6
4-Hydroxy-5-(dihydroxyphenyl)-valeric acid-O-sulphate	HMDB0059978	Benzenoids	Phenols	Benzenediols		49.1	50.5	M-H2O-H	C11H14O8S	-0.450841	313.86	303.137	554.019	1207.22	903.944	638.63	24156.6	3304.86	2306.21	6151.2	1147.21	171.428	75.8796	42.5161	149.068	1526.25	8096.89	177.355	745.832	2547.77	888.396	5266.4	341.757	4524.86	215.843	12593.3	801.216	2893.47	510.984	908.137	27575.9	137.878	3299.77	516.436	615.737	465.391	855.129	805.871	1033.48
Dihydroferulic acid 4-sulfate	HMDB0041724	Organic acids and derivatives	Organic sulfuric acids and derivatives	Arylsulfates		49.1	53.3	M-H	C10H12O7S	-0.206616	0.136678	3.90065	3.6646	2352.94	6.25998e-06	528.652	1414.55	0.671688	5137.65	684.397	78.5062	6.25998e-06	0.308218	242.3	7.49096	6.25998e-06	6.25998e-06	6.25998e-06	308.729	853.332	93.0273	0.0660004	57.9069	8.38773	814.1	7.33077	800.902	6.25998e-06	167.303	1127.74	6.25998e-06	6.25998e-06	124.718	8.28327e-08	310.028	2067.98	434.991	8.28327e-08	8.28327e-08
m-Coumaric acid	HMDB0001713	Phenylpropanoids and polyketides	Cinnamic acids and derivatives	Hydroxycinnamic acids and derivatives	C12621	48.8	53.9	M+H, M+NH4, M+H-H2O	C9H8O3	-1.87894	2.25911e+06	1.97887e+06	1.53452e+06	2.42508e+06	2.21843e+06	2.96088e+06	2.09377e+06	2.84813e+06	2.29168e+06	2.66009e+06	2.28815e+06	2.37123e+06	2.86059e+06	2.16931e+06	2.32117e+06	2.2513e+06	2.8859e+06	2.33796e+06	2.16126e+06	2.08717e+06	2.25545e+06	2.66583e+06	2.90923e+06	2.53313e+06	2.30518e+06	1.67444e+06	1.87358e+06	2.29564e+06	2.23812e+06	1.81362e+06	2.95599e+06	2.49559e+06	128541	170553	110398	96028.4	121348	90019.1	95455
Imidazoleacetic acid riboside	HMDB0002331	Nucleosides, nucleotides, and analogues	Imidazole ribonucleosides and ribonucleotides	Unclassified	C05131	48.8	49.8	M-H, M+FA-H	C10H14N2O6	-1.6143	7511.22	8440.67	10209.5	10469.7	7793.93	9291.2	8035.24	6292.04	9465.4	7441.51	8943.62	10915.2	8662.66	9992.53	8799.58	8287.39	9961.46	6585.46	8309.05	9392.54	9524.22	11028.9	8760.01	10212.4	11414.5	8323.22	10025.5	9710.94	10548	10755.1	9218.8	7968.79	3061.06	3158.95	4169.75	4440.37	3921.49	4056.29	4014.31
Caffeic acid 3-sulfate	HMDB0041706	Phenylpropanoids and polyketides	Cinnamic acids and derivatives	Hydroxycinnamic acids and derivatives		48.8	53	M-H	C9H8O7S	-1.15454	212.868	645.831	1125.25	124.352	1665.31	5167.44	2558.11	44.1792	2874.74	1392.81	7795.16	675.425	3027.27	444.129	161.117	2343.33	975.064	185.064	1921.54	1296.95	3322.25	1848.96	3482.14	1518.1	6.25998e-06	74.3838	378.297	6.25998e-06	1497.87	556.043	8187.02	381.34	1795.05	8.28327e-08	85.7879	8.28327e-08	8.28327e-08	511.156	8.28327e-08
Sinapic acid	HMDB0032616	Phenylpropanoids and polyketides	Cinnamic acids and derivatives	Hydroxycinnamic acids and derivatives	C00482	48.8	50.8	M-H2O-H	C11H12O5	-3.87505	492.95	129.448	99.2805	731.713	142206	98.9096	16.7529	14.239	6.25998e-06	165.108	7162.22	6.25998e-06	17.1662	2920.2	34.6516	578.549	288.077	869.557	918.173	18.292	16.6462	1608.64	19.8526	2384.21	14.3995	41.8534	6.25998e-06	198.286	641.377	16.3416	1075.12	6.25998e-06	126.773	286.121	243.647	612.366	8.28327e-08	51.0024	707.207
L-Glutamine	HMDB0000641	Organic acids and derivatives	Carboxylic acids and derivatives	Amino acids, peptides, and analogues	C00064	48.7	49	M+H-H2O	C5H10N2O3	-0.940151	39334.9	30335.8	99620.7	58356.6	68055.5	75466.5	36828.4	28180.6	31318.7	54493.5	52274.4	51510.2	45297.1	101696	47758.4	58749.9	51232.7	91896.2	48130.4	61683.9	78150	33396.3	50525.4	34510.1	53125.5	48874.7	71956.5	55661.2	66161.2	43443	27024	32342.4	109561	105780	102720	99550.2	98519.9	124900	100298
Serylproline	HMDB0029047	Organic acids and derivatives	Carboxylic acids and derivatives	Amino acids, peptides, and analogues		48.7	55.4	M+FA-H	C8H14N2O4	-2.75144	160571	164987	300343	170053	169034	170139	178791	147588	166458	154707	164909	174947	186416	146257	178060	174982	154494	159291	167585	167299	159875	144385	200821	170937	190597	359352	167825	155994	159718	142780	150534	152099	185985	176779	195747	187226	200050	227092	153884
I-Urobilin	HMDB0004160	Organoheterocyclic compounds	Tetrapyrroles and derivatives	Bilirubins	C05794	48.7	53.5	M-H	C33H42N4O6	0.13954	314.322	4400.25	158.491	6374.53	23873.7	961.098	147.207	5560.77	6841.28	4347.19	6466.63	8041.36	4112.71	6.25998e-06	6.25998e-06	5039.34	339.553	9826.76	4673.55	9892.11	8814.03	4503.48	6906.59	831.971	3790.16	694.293	11047.7	3487.3	5792.98	1576.79	3444.03	36711.3	24918.7	10848.6	14673	10073.1	60851.8	45421.4	11939.6
2-Phenylacetamide	HMDB0010715	Benzenoids	Benzene and substituted derivatives	Phenylacetamides	C02505	48.6	46.6	M+H-H2O	C8H9NO	-0.0749561	66243.1	80414.9	67055.5	93189.1	74403.7	99007.6	88626.8	85118.1	92765.6	84470.9	97371	91248	97436.8	81331.2	102723	95628.5	91552.4	86649.3	92532.7	83137.4	79778.5	103755	87749.8	92779.9	88732.7	77784.4	84888.2	78633.2	93645.6	91557.3	105468	97943.4	79565.9	105695	66573.5	60637.7	75516.9	57042.2	59379.4
Glycerophosphocholine	HMDB0000086	Lipids and lipid-like molecules	Glycerophospholipids	Glycerophosphocholines	C00670	48.5	48.3	M+Na, M+K	C8H20NO6P	-1.98563	175140	219532	30984.7	127925	228023	179881	151140	389540	193068	238831	163991	205983	225114	418402	218125	201860	261091	175556	224566	185823	206657	238597	235839	152823	181088	115256	260857	165421	222600	225846	336292	306822	17975	26446.3	101237	86096.5	21474.9	18288.4	57087.5
5-Aminopentanoic acid	HMDB0003355	Organic acids and derivatives	Carboxylic acids and derivatives	Amino acids, peptides, and analogues	C00431	48.5	48	M+H	C5H11NO2	-0.0904426	2.09414e+06	2.03832e+06	1.71209e+06	2.13923e+06	2.32303e+06	2.0736e+06	2.33764e+06	2.32018e+06	2.25464e+06	2.50061e+06	2.26244e+06	2.10458e+06	2.89432e+06	2.17462e+06	2.18191e+06	2.38086e+06	2.8407e+06	2.05972e+06	2.30038e+06	2.04364e+06	1.96934e+06	1.83315e+06	2.42875e+06	2.37728e+06	1.80323e+06	1.96172e+06	2.07271e+06	2.08543e+06	2.05736e+06	1.99506e+06	2.55374e+06	2.44898e+06	927355	852182	939770	637991	933887	968073	799618
Arginyl-Proline	HMDB0028717	Organic acids and derivatives	Carboxylic acids and derivatives	Amino acids, peptides, and analogues		48.5	46	M+Na	C11H21N5O3	0.9314	124039	118558	104325	296641	168155	181643	196460	298608	245486	291148	231320	1.11084e+06	105573	849207	195844	250186	132794	204374	127350	163752	345022	274467	224702	249085	282443	98885.5	104045	896109	118367	148135	298783	78922	147.809	315.426	142.267	8.28327e-08	2603.47	92.3054	394.911
Isohyodeoxycholic acid	HMDB0000664	Lipids and lipid-like molecules	Steroids and steroid derivatives	Bile acids, alcohols and derivatives		48.5	46.8	M+FA-H, 2M-H	C24H40O4	-0.878713	1463.81	46258.2	114613	32416.1	9238.32	7307.73	572.301	9784.86	17732.9	36341.9	20935.8	3727.3	8721.27	435.734	12208.9	8044.01	1148.35	16390.8	87487.9	5901.05	7852.14	28910.5	7348.08	8593.02	15922.1	2993.03	12306.9	14493.7	5764.35	7336.17	80459.8	3576.23	24975	29880.7	68410.6	80131.6	63081.1	41189	38051.1
4-Hydroxy-5-(dihydroxyphenyl)-valeric acid-O-sulphate III	HMDB0059979	Benzenoids	Phenols	Benzenediols		48.5	50.1	M-H2O-H	C11H14O8S	-0.719976	6.25998e-06	2.9155	2.72149	6.25998e-06	5.30848	6.25998e-06	8286.16	3661.41	333.195	3330.6	1108.49	2.7067	3.30203	6.25998e-06	3.40775	6.25998e-06	656.173	6.25998e-06	6.25998e-06	42.1807	42.4629	6.25998e-06	9.67352	5.05002	6.25998e-06	21717.9	6.25998e-06	1.36971	6.25998e-06	6.25998e-06	6.25998e-06	6.25998e-06	2244.09	41.66	8.28327e-08	8.28327e-08	343.921	8.28327e-08	8.28327e-08
9,10,13-TriHOME	HMDB0004710	Lipids and lipid-like molecules	Fatty Acyls	Fatty acids and conjugates	C14835	48.5	47.9	M-H	C18H34O5	-0.776579	22421.9	14176.7	8548.54	11795	18175.4	9285.34	6303.09	20780.4	8210.24	9411.48	7378.99	27966	29491.9	13440.9	33108.3	16312.9	25612.1	10253	8068.7	25778.5	8870.78	6216.07	31264.6	15583.6	15936.1	10291.6	8771.53	9039.53	13880.8	23047.9	8738.64	12328.4	8550.26	4709.94	13150.8	14625.7	13310.8	5998.42	17316.5
D-Glutamine	HMDB0003423	Organic acids and derivatives	Carboxylic acids and derivatives	Amino acids, peptides, and analogues	C00819	48.4	50.3	M+Na, M+K, M+H	C5H10N2O3	-2.37656	336501	338201	326092	404138	433021	382155	365611	476682	463413	418618	406532	273484	428872	443838	362733	370992	329070	390593	388585	448012	376568	343478	526511	309266	366799	429493	432264	406338	330727	389538	440623	373216	31203.9	30611.2	38687.7	24851.4	29739	44217.4	37070.9
16-Hydroxy hexadecanoic acid	HMDB0006294	Lipids and lipid-like molecules	Fatty Acyls	Fatty acids and conjugates	C18218	48.4	46.2	M-H	C16H32O3	-0.88013	18101.9	14343.2	16096.3	24821.4	16348.1	13853.9	19204.5	22438	14290	17116	15481.9	19747.3	17837.9	17265	17353.3	19631.5	15097.5	18956.8	10375.7	20807.3	16016.8	16997.6	13882	19039.2	21160.4	10975.1	19451.2	20352.1	23722.2	27450.6	15961.9	16430.8	35803.5	47886.6	38239.5	41539.8	53556.9	30775.6	43457.4
Dodecanoylcarnitine	HMDB0002250	Lipids and lipid-like molecules	Fatty Acyls	Fatty acid esters		48.3	48.8	M+H	C19H37NO4	-2.38298	24913.1	23224.7	184399	66472.9	32884.1	37382.6	70438.8	45294	26126.3	13916.9	24251	49974.8	21580.8	9974.68	19275.8	30462.5	19538.7	66924.1	6250.68	78045.5	29490.7	30433.3	22288.6	78238.2	41629	13289.4	36974.5	37203.5	63759.8	40852.2	13596	19160.6	26352.5	46845	50983.7	32258.4	46331.3	32414.9	40024.2
Dihydrocarvone	HMDB0036079	Lipids and lipid-like molecules	Prenol lipids	Monoterpenoids	C18018	48.1	45.5	M+H, M+NH4, M+H-H2O	C10H16O	-2.33518	695159	681142	777418	733026	737696	758309	757688	757026	808212	806581	758536	743206	731521	758961	773328	792233	646433	660056	807885	740584	697498	753883	775087	750278	711032	820204	693034	720378	633167	738551	780977	745199	582329	641060	625500	621797	543269	693951	616915
Phenylacetic acid	HMDB0000209	Benzenoids	Benzene and substituted derivatives	Unclassified	C07086	48.1	44.4	M+H-H2O, M+H	C8H8O2	-0.0724079	48823.3	45495.6	40517	51882	48996	60585.9	46986.8	58178.4	49096.7	57644.4	50156.7	50921.7	56087.1	49216.8	48106.8	50649.1	61583	51442.8	53023.2	47920.2	50368.4	54567.7	61849.3	54428.4	51804.7	38846.6	42754.3	49486.5	47796.9	41307.9	60287.1	50783.4	17879.5	23149.3	15865.1	14199.1	16211.1	13842	14084.8
Butylparaben	HMDB0032575	Benzenoids	Benzene and substituted derivatives	Benzoic acids and derivatives		48.1	45.3	M+H	C11H14O3	-1.7143	121374	114320	120835	107891	122409	116545	109747	110933	124650	125329	129075	111903	104611	120043	120016	112543	110103	114004	124559	115860	111410	107126	120019	112234	109892	136060	115034	120500	103117	107344	105766	104656	72444	70520.3	76991	71860.6	62284.1	77464.7	77430.1
Phthalic acid	HMDB0002107	Benzenoids	Benzene and substituted derivatives	Benzoic acids and derivatives	C01606	48.1	49.6	M+H-H2O	C8H6O4	-1.60142	46790.6	44607.4	49228.8	42599.8	39169.6	41865.6	44653.6	46828.3	43901.2	44773.8	49254.5	45907.7	38825.3	45412.3	49751	44662.9	42846.3	43656.4	47287.3	42784.4	40968.9	40569.2	43512.9	44900.7	44062.6	50807.3	45142.2	44358.1	39481.1	43861.5	41192	45816.9	53703.5	59293.7	54509.8	57082.3	47235.9	63542.1	57455.9
Sphingosine	HMDB0000252	Organic nitrogen compounds	Organonitrogen compounds	Amines	C00319	48	46.7	M+H-H2O, M+H	C18H37NO2	-1.95551	6844.99	3142.43	5347.04	11966.8	8963.56	20539.6	20859.1	104986	4487.94	22761	22864.7	11339	11827	8127.38	19399.2	13819.2	8923.39	11523.8	2516.45	21030	5396.24	13233.9	8181.53	6531.07	29424.1	5451.34	21635	12200.8	26172.1	10825.1	9270.7	8281.26	2.46664e+06	2.78305e+06	835371	1.98558e+06	974325	917290	2.24746e+06
12-HETE	HMDB0006111	Lipids and lipid-like molecules	Fatty Acyls	Eicosanoids	C14777	48	49.1	M-H	C20H32O3	-1.11616	163.488	6.25998e-06	6.25998e-06	338.675	664.729	390.007	1077.49	15721.3	263.683	1713.13	647.796	6.25998e-06	6.25998e-06	6.25998e-06	607.405	608.716	704.14	536.526	6.25998e-06	1680.25	6.25998e-06	1349.39	6.25998e-06	300.832	1209.57	472.385	546.459	6.25998e-06	1250.86	102.075	6.25998e-06	64.4128	141.798	6146.49	398.954	2552.91	17726.9	8.28327e-08	8.28327e-08
Anabasine	HMDB0004350	Alkaloids and derivatives	Unclassified	Unclassified	C06180	47.8	45.7	M+H	C10H14N2	-1.93217	31435.9	28107.2	38467.4	29331.1	27211.1	33865.6	28695.5	28076.6	34548.1	32433.7	44566.8	29214.8	31399.3	30437.1	39188.6	25735.9	36985.4	44017.4	30260.8	28821.6	28828	26962.9	18335	37333.2	40945.8	30792.8	39442.3	36011.9	25500.5	36946	4099.24	43809.4	4397.38	2641.48	4922.25	15354	11265.7	1518.7	22104.6
O-Acetylserine	HMDB0003011	Organic acids and derivatives	Carboxylic acids and derivatives	Amino acids, peptides, and analogues	C00979	47.7	42.6	M+H-H2O	C5H9NO4	-1.01648	85522.2	77652.9	77653.3	98824	93320.8	106847	83515.1	141209	89042.7	105129	79951.7	113741	111255	124818	112873	78720.2	102270	92957.2	86392.3	101948	99339.7	87636.7	89117.3	88045.9	116378	95079.3	130978	117795	109643	116489	102436	99509	2140.8	2252.28	923.832	720.649	776.537	1175.09	903.61
2,3-Diaminosalicylic acid	HMDB0013159	Benzenoids	Benzene and substituted derivatives	Benzoic acids and derivatives		47.7	46.5	M+H-H2O	C25H47NO5	-2.22268	86904.4	111101	233649	290596	198103	135377	174558	268506	180294	130766	141184	161119	155936	168311	161985	164031	148834	207013	142761	356932	130336	86214	153497	186408	254933	114388	265299	169511	216750	208188	126307	161778	149185	193544	209172	194353	163907	123683	200887
Aflatoxin B1	HMDB0006552	Phenylpropanoids and polyketides	Coumarins and derivatives	Furanocoumarins	C06800	47.7	42.1	M+FA-H	C17H12O6	-0.602227	34786.3	33087.3	36120.7	33280.2	32401.9	33321.8	34165.1	32610.4	34880.2	34359.3	32057.8	34195.1	31351.3	29062.8	34885.1	32677.1	30731.7	31733.8	35361	31633.5	33887.8	30601.4	33788.9	31657.9	29687	39811.1	30874.7	33709.7	32339.1	31100.2	33248.8	31138.4	16397.5	15722.9	15795.3	15728.9	15978.4	15992.8	15420.7
Hexadecanedioic acid	HMDB0000672	Lipids and lipid-like molecules	Fatty Acyls	Fatty acids and conjugates	C19615	47.6	44.2	M-H	C16H30O4	-0.668182	2757.3	7500.5	12196	11623	8789.81	3098.87	11709.4	6123.47	2432.65	1926.73	4346.33	3837.76	8108.44	7465.61	6227.69	5927.92	1660.72	9058.27	2996.72	20537	4079.28	2820.04	27481.1	4824.57	3999.33	3812.67	9517.62	2208.03	5105.29	7602.97	3315.56	10413.5	2342.69	2128.21	8597	6008.11	8016.48	2892.94	2920.03
Glutamylvaline	HMDB0028832	Organic acids and derivatives	Carboxylic acids and derivatives	Amino acids, peptides, and analogues		47.6	45.6	M-H2O-H, M-H	C10H18N2O5	-2.84419	2896.72	2048.76	738.553	2050.61	2132.15	598.68	16417.2	6003.23	1011.05	1684.16	2914.75	2603.96	4208.09	2290.91	2002.63	8798.85	3660.76	8448.78	3099.63	838.708	1605.02	842.583	1135.09	1471.08	1542.31	5871.64	1056.11	516.021	848.562	2516.39	1995.77	2302.41	3375.55	2560.75	3277.89	2311.99	3166.47	3300.96	2603.52
Kynurenic acid	HMDB0000715	Organoheterocyclic compounds	Quinolines and derivatives	Quinoline carboxylic acids	C01717	47.6	44.1	M+H	C10H7NO3	-1.96807	4093.73	3375.83	3130.02	6500.49	5216.45	7268.95	5207.19	5529.7	4740.33	4506.53	5015.77	4723.73	5563.09	6670.36	6355.99	6257.94	5787.65	6581.92	4794.12	6264.83	7413.88	13122.3	5738.29	8425.75	8042.45	6321.18	5681.33	5076.35	5993.07	4586.17	4115.52	5329.03	16153.3	18062.5	16074.3	16343.8	14606.5	18556.1	17183.5
Phenol glucuronide	HMDB0060014	Organic oxygen compounds	Organooxygen compounds	Carbohydrates and carbohydrate conjugates		47.6	45	M-H	C12H14O7	-0.73981	608.637	1189.67	443.16	1491.23	1339.83	213.237	2526.26	4017.3	1530.1	873.846	1372.95	2653.74	1267.98	307.422	552.472	358.912	613.043	482.183	349.103	1346.96	2267.43	99.3732	2924.5	937.236	2415.4	810.767	909.726	922.035	1210.55	931.495	1540.02	1044.54	8.28327e-08	3851.09	8.28327e-08	8.28327e-08	33191.4	8.28327e-08	8.28327e-08
Ferulic acid 4-sulfate	HMDB0029200	Phenylpropanoids and polyketides	Cinnamic acids and derivatives	Hydroxycinnamic acids and derivatives		47.6	49.4	M-H	C10H10O7S	-0.485687	2642.34	4053.27	2172.64	2037.82	7312.07	2769.18	4695.14	1139.04	2830.03	4032.71	5459.19	3529.71	9653.18	2374.77	1896.44	2880.35	3536.53	2241.23	4866.1	2127.97	3279.13	1804.82	4554.52	1488.73	1122.71	908.938	1592.68	1050.43	1616.99	1950.71	7202.31	1978.13	2022.99	194.97	407.297	1876.56	414.102	437.827	228.954
Indoleacetic acid	HMDB0000197	Organoheterocyclic compounds	Indoles and derivatives	Indolyl carboxylic acids and derivatives	C00954	47.6	42.4	M+H	C10H9NO2	-1.95245	19396.4	38775.3	19020.8	15116.5	26271.2	48416.5	24688	26341.5	26928.9	29628.9	23867.2	49061.4	25024.5	25930.2	23939.6	24449.5	24967.5	28541.2	28142.2	16542.5	24753.5	35928.2	29278.2	50916	18956.7	24976.5	30695.5	33437.9	32674.4	35127.5	34036.7	37019.6	8152.8	11299.7	9949.16	21617.1	9930.14	14830.3	6693.41
5,6-Dihydrouridine	HMDB0000497	Organic oxygen compounds	Organooxygen compounds	Carbohydrates and carbohydrate conjugates		47.5	46.7	M+H	C9H14N2O6	-2.62043	230984	230943	453424	254976	253485	262069	296641	242161	264523	276516	293472	286953	290218	264379	267754	276545	217958	236920	267109	229290	223469	258721	313037	269018	284842	482989	256149	270144	241679	235677	216013	225684	239019	238991	249441	287405	227150	345193	235279
2-Hydroxybenzaldehyde	HMDB0034170	Organic oxygen compounds	Organooxygen compounds	Carbonyl compounds	C06202	47.4	40.5	M+H	C7H6O2	-0.344809	119909	108294	99451.7	114503	111720	135989	109231	129653	113786	123422	117341	112489	123404	105707	108023	112649	135375	117473	117090	110380	112233	123696	132759	121136	111063	92832.7	91456.2	108866	99933.1	91604	125861	114853	29228	40081.2	25722.2	23546.7	27710.1	22427.2	23169.7
Myristoleic acid	HMDB0002000	Lipids and lipid-like molecules	Fatty Acyls	Fatty acids and conjugates	C08322	47.4	43.3	M+FA-H	C14H26O2	-0.734738	2080.45	1596.38	2167.13	3962.83	2483.18	2708.57	6206.76	1563.03	2436.14	4867.74	2225.84	1671.34	1132.57	5789.45	2884.65	2239.69	1495.26	1753.44	1940.38	2006.36	5428.63	3515.47	4636.37	2066.09	2089.5	831.394	2547.99	2107.75	5524.4	3245	1611.18	3408.74	82556.7	85552.4	82548.5	84992.4	73850.4	95912.2	82940.2
Undecylenic acid	HMDB0033724	Lipids and lipid-like molecules	Fatty Acyls	Fatty acids and conjugates	C13910	47.4	44.2	M+FA-H	C11H20O2	-3.4487	4845.31	3095.41	3151.7	2906.65	5086.12	3272.45	5059.14	36468.9	3318.34	4987.12	6947.69	3554.21	3450.02	4110.6	4601.01	2899.99	3487.2	2703.68	2946.76	7182.07	5438.98	4697.41	5149.6	8286.92	2978.73	2511.56	4021.42	2933.11	6865.76	5489.87	3829.04	4085.87	3198.41	1243.91	288.418	2474.87	1687.66	155.094	2208.35
gamma-Glutamylleucine	HMDB0011171	Organic acids and derivatives	Carboxylic acids and derivatives	Amino acids, peptides, and analogues		47.3	43.8	M+H	C11H20N2O5	-3.10432	45185.5	38784.4	31952.8	50850.4	39884.6	41827.8	47405	60771.6	42872.3	43908.7	38944.5	44418.7	62874.7	44129.4	43403.9	42104.9	66168.6	41013.2	32728.3	30263.7	45676.4	29433.5	36254.9	57563	38556.5	34835.5	36620.6	34140.5	32963.6	31296	74878.9	44518.8	21561.6	18384.3	19451.6	14426.3	19818.7	25927	14225.1
Cholic acid	HMDB0000619	Lipids and lipid-like molecules	Steroids and steroid derivatives	Bile acids, alcohols and derivatives	C00695	47.3	38.9	M+FA-H, 2M-H, M-H	C24H40O5	-0.235018	7953.05	118962	102400	83191.7	17301.8	11563.3	3130.18	7102.64	16325.8	283217	18460.8	13340.7	19317.2	10718.7	37502.2	15785.1	7612.39	23505.4	198044	6761.04	10987.1	122854	31577.9	50740.6	49131	9377.25	10054.8	25722.9	16170	40354.7	333202	29225.8	776.116	166.426	730.433	630.347	3524.42	12118.6	1083.72
Chenodeoxycholic acid glycine conjugate	HMDB0000637	Lipids and lipid-like molecules	Steroids and steroid derivatives	Bile acids, alcohols and derivatives	C05466	47.3	42.1	M-H, 2M-H	C26H43NO5	-0.431857	80471.4	55806.5	343.472	70323	198029	306.244	33382.1	115604	85893.3	419110	4906.98	209327	153366	378189	45490	20967.4	391358	6.25998e-06	34380.1	25903.1	78284.5	15566.3	204773	70313.3	16047.7	16222.9	41975.9	19550.4	8328.63	2651.21	19912.1	336295	40245.4	20106	53452.3	69554.6	85752.5	135254	43708.6
Methylgallic acid-O-sulphate	HMDB0060005	Benzenoids	Benzene and substituted derivatives	Benzoic acids and derivatives		47.2	41.9	M-H	C8H8O8S	-0.906357	357.638	18.1683	46.1326	27444.7	216.432	134325	122195	1474.59	82546.7	2105.68	1318.09	3708.17	215.971	39.4231	100.903	6.25998e-06	3820.97	162.687	58558.2	99634.6	46.4301	1169.44	414.488	318.938	11695	2711.78	1922.76	127.506	1032.21	2086.94	270.833	8201.42	5032.16	8.28327e-08	59183.6	55520.8	16399.4	817.333	8.28327e-08
DL-2-Aminooctanoic acid	HMDB0000991	Organic acids and derivatives	Carboxylic acids and derivatives	Amino acids, peptides, and analogues		47.2	42.2	M+H	C8H17NO2	-2.1332	21571.5	10260.9	5437.58	12235.6	22175.4	10939.5	9255.54	20465.9	22036.8	18441.2	9391.49	9379.86	28070.8	26439.8	12036.9	4821.39	18008.3	10428.7	16034.4	9265.71	23613.1	8647.15	17041.3	29798	12238.4	8002.1	17534	19586	11733	53742.3	5404.49	16086.5	7928.32	4463.93	3078.5	17428	6556.98	9224.82	12301.6
Ursocholic acid	HMDB0000917	Lipids and lipid-like molecules	Steroids and steroid derivatives	Bile acids, alcohols and derivatives	C17644	47.2	41.7	M+NH4	C24H40O5	-2.33302	1179.29	22516	20685	14500.2	3013.4	1590.48	6.25998e-06	3072.94	3085.22	45844.6	2497.59	1607.89	3960.39	1775.01	7564.6	2020.84	1526.96	4515.08	40201	1226.58	4089.66	21621.8	8121.26	12057.9	8304.6	792.245	3002.16	3690.7	2311.44	6598.61	53930.3	4777.72	29434	21291.6	27347.9	32446.2	28662.4	23841.1	25590.6
Octadecanamide	HMDB0034146	Organic acids and derivatives	Carboximidic acids and derivatives	Carboximidic acids	C13846	47.1	41.4	M+H	C18H37NO	-2.36771	106267	113130	119124	73048.4	63478.4	62027	107574	81107.1	79192	68720.5	83291.2	85397.8	77535.9	69207.1	76172.9	69863.1	88269.5	99498	64861.1	79425.6	106425	59586.2	103721	74786.9	85663.3	94826.1	90960.5	59732.3	160540	61577.5	89111	90748	3556.39	2325.55	4565.31	3884	5265.98	2731.19	2470.33
17a,21-Dihydroxy-5b-pregnane-3,11,20-trione	HMDB0006758	Lipids and lipid-like molecules	Steroids and steroid derivatives	Hydroxysteroids	C05469	47.1	42.7	M+H	C21H30O5	-2.58312	45695	82307.5	84532.4	20934.1	59232.5	104858	66139.3	70589.5	55672.8	27574.5	63405.5	111313	74802.8	77697.5	103467	72321.5	57350.6	94757.2	76307.2	46639.7	40877.3	140217	64820.5	82090.4	73404.2	84435.4	126656	82495.6	62447.7	123374	30873.9	63552.7	14940.9	28430.3	24551	61636.7	61766.2	11152.5	24767.2
Creatine	HMDB0000064	Organic acids and derivatives	Carboxylic acids and derivatives	Amino acids, peptides, and analogues	C00300	47	42.4	M+H	C4H9N3O2	-1.52777	173630	301262	94475.6	97133.9	67034.5	231174	206709	145572	143546	188185	146502	201925	142313	121978	260445	140170	352397	117616	244328	123936	119467	399861	226106	125350	347578	190980	132169	119581	165184	253541	500496	382469	75185.2	61536.5	46870.2	118455	78256	76277.4	46149.2
Dihyroxy-1H-indole glucuronide I	HMDB0059997	Organic oxygen compounds	Organooxygen compounds	Carbohydrates and carbohydrate conjugates		47	42.3	M+FA-H	C14H15NO8	-1.7274	649.162	382.542	404.32	757.361	1059.34	1080.86	38938.3	225.998	744.785	29254	843.877	65.5679	217.23	1024.49	6.25998e-06	764.219	1254.35	569.174	770.721	368.973	2626.24	839.416	585.066	1494.01	877.331	410.641	726.176	495.046	132.244	838.792	610.301	1493.67	311.601	8.28327e-08	377.472	680.215	290.161	334.655	303.021
Tryptophyl-Phenylalanine	HMDB0029090	Organic acids and derivatives	Carboxylic acids and derivatives	Amino acids, peptides, and analogues		47	41.1	M-H	C20H21N3O3	-0.767845	3236.12	3757.79	4315.77	5512.83	3611.68	2648.47	3292.22	4980.16	3599.05	3272.7	3115.46	2054.03	3624.06	3205.42	2223.05	3965.82	5106.35	3644.98	3319.85	5686.45	4165.62	2915.28	3625.75	3642.87	6502.73	1937.84	4419.82	2490.5	3333.7	5731.65	3075.33	3171.09	2246.83	1521.21	1504.9	2488.21	1120.1	1393.23	2250.41
L-Palmitoylcarnitine	HMDB0000222	Lipids and lipid-like molecules	Fatty Acyls	Fatty acid esters	C02990	46.9	41.6	M+H	C23H45NO4	-2.36988	189196	138960	183539	157468	103301	105670	190997	180076	120155	83966.7	119177	123368	73839.6	92803.7	143598	155204	120545	196577	62994.3	224981	103823	118588	107013	121964	190793	94201.6	146590	103779	237809	159587	131340	108154	152495	173205	130282	127827	169704	82624.3	114690
Sebacic acid	HMDB0000792	Lipids and lipid-like molecules	Fatty Acyls	Fatty acids and conjugates	C08277	46.9	45.2	M-H, M+FA-H	C10H18O4	-4.78035	7735.43	7302.75	6506.16	6973.04	13700.4	5699.43	4953.92	6762.47	7302.46	12124	5102.13	6699.55	15566.5	12002.4	10107.4	6644.91	9081.16	6830.87	8395.27	8136.69	13231.6	5240.7	9827.54	8981.75	5923.92	6694.91	12608.3	5753.92	5746.14	7601.98	8402.46	8710.77	11664.6	6724.92	6461.78	6468.15	8806.05	983.047	9541.2
5-(3',4'-Dihydroxyphenyl)-gamma-valerolactone	HMDB0029185	Benzenoids	Phenols	Benzenediols		46.8	43.2	M+H-H2O, M+H	C11H12O4	-1.24135	2308.89	783.093	765.454	242.002	1007.77	406.156	636.707	978.722	1604.88	1082.17	696.998	815.779	1149.92	534.47	739.869	310.531	17241.1	214.983	824.085	521.666	430.395	385.927	1382.64	1577.19	616.113	1202.37	747.563	1288.72	1077.82	973.345	3859.05	388.449	33.0524	8.28327e-08	8.28327e-08	32.0906	58.4467	38.9925	136.075
LysoSM(d18:1)	HMDB0006482	Lipids and lipid-like molecules	Sphingolipids	Phosphosphingolipids	C03640	46.7	40	M+K	C23H50N2O5P+	-2.96678	90523.4	74249.5	132564	61213.3	50803.6	36103.2	49154.5	33336.8	33220.7	21959.6	33264.9	17957.3	51705.7	63481.7	58122.9	66735.5	68152.5	41230.4	27653.9	72763.9	48980.6	70513.1	41675.6	40849.2	87768	18387.4	84077	77403.6	107500	84034.2	155201	52583.8	9580.9	6422.98	8862.7	5649.49	9267.86	6863.55	12376.1
Paracetamol sulfate	HMDB0059911	Organic acids and derivatives	Organic sulfuric acids and derivatives	Arylsulfates		46.7	43.1	M-H	C8H9NO5S	-3.08344	6.25998e-06	12.8453	6.25998e-06	56.4298	276.466	23.7304	6.25998e-06	6.25998e-06	27.4151	58.313	216.843	226284	66.6328	162.827	18.7096	6.25998e-06	50018	6.25998e-06	6.25998e-06	27.9438	58.4027	12.4937	48.7476	13.1671	11.587	18.0192	6.25998e-06	6.25998e-06	6.25998e-06	6.25998e-06	120671	45.4893	255.469	239.502	210.89	148.988	295.945	291.861	248.253
Aminocaproic acid	HMDB0001901	Lipids and lipid-like molecules	Fatty Acyls	Fatty acids and conjugates	C02378	46.6	40.8	M+H	C6H13NO2	-1.18512	3.54421e+06	3.12516e+06	2.37591e+06	3.67474e+06	3.35533e+06	3.5329e+06	3.79531e+06	4.2713e+06	3.63868e+06	3.60609e+06	3.81232e+06	4.24066e+06	4.83528e+06	3.70416e+06	4.44454e+06	3.65574e+06	5.48476e+06	3.32457e+06	3.17021e+06	3.00762e+06	3.79402e+06	3.41764e+06	4.25226e+06	4.63427e+06	3.23213e+06	3.04664e+06	3.03236e+06	3.54643e+06	3.62608e+06	2.78593e+06	5.88842e+06	4.63661e+06	1.52978e+06	1.43084e+06	1.6907e+06	1.20572e+06	1.52547e+06	2.042e+06	1.41173e+06
Dityrosine	HMDB0006045	Lignans, neolignans and related compounds	Unclassified	Unclassified		46.6	43.3	M-H	C18H20N2O6	-0.716642	523.617	713.972	1702.82	898.771	1352.05	1507.04	651.815	772.95	982.095	1159.09	621.035	1932.1	4078.63	1216.13	3316.16	1034.5	783.291	957.468	467.851	546.944	687.386	825.188	2726.76	479.622	6585.48	7118.17	887.767	1755.95	1664.97	1533.99	647.8	756.13	382.842	449.175	943.853	519.209	715.724	279.248	549.475
L-Histidine	HMDB0000177	Organic acids and derivatives	Carboxylic acids and derivatives	Amino acids, peptides, and analogues	C00135	46.5	37.6	M+H	C6H9N3O2	-1.55946	96466.7	112458	77091.8	95767.1	114803	116966	98501	107689	119809	93638	132451	107621	117666	122332	114822	119497	105052	136563	102815	94789	110007	104255	143309	92808.3	89534.2	116081	113418	110347	121153	110900	131105	121075	43510.5	46731.6	60162.3	53716.8	47364	62843.8	54749.9
Methyl jasmonate	HMDB0036583	Lipids and lipid-like molecules	Fatty Acyls	Lineolic acids and derivatives	C11512	46.5	41.8	M+H	C13H20O3	-2.52832	4709.03	4020.05	9398.62	14525.6	12889.2	6595.59	6083.19	9312.47	26423.1	7006.9	4000.7	6657.29	4921.37	3110.09	4283.34	3419.41	2598.69	13080.8	11289.1	5056.25	4080.35	3908.36	3022.23	4953.29	6276.84	20187.4	15043.1	2650.37	5314.18	42277.2	4237.97	3267.5	395	127.831	1967.16	660.418	1143.11	1308.07	1353.71
Isoursodeoxycholic acid	HMDB0000686	Lipids and lipid-like molecules	Steroids and steroid derivatives	Bile acids, alcohols and derivatives	C17662	46.4	39.2	M-H	C24H40O4	-0.754743	16611.4	12234.8	6057.12	5736.67	11190.4	11643.6	6429.8	13375	7067.18	11087.8	12339.1	8524.31	12886.8	15788.8	10010.8	10115.9	8671.49	11067	6370.95	14161.4	3915.4	13232.4	7899.18	9062.05	11214.6	6240.79	11644.5	6070.33	15540.6	16957.3	17958.4	9424.87	26597.3	20137.9	53275	37647.7	39045.1	23732	29075.6
2-Phenylglycine	HMDB0002210	Organic acids and derivatives	Carboxylic acids and derivatives	Amino acids, peptides, and analogues		46.3	37.8	2M-H	C8H9NO2	-0.452166	1809.18	1648.07	3456.07	6594.43	1728.23	2653.48	3549.95	5377.89	2916.42	2589.44	3537.17	1231.39	803.369	4611.77	1173.09	809.527	2457.43	4107.8	2591.79	5456.74	2845.79	4021.53	25783	3596.55	1060.13	6.25998e-06	9481.58	2870.72	4649.88	4823.4	825.766	11667.6	662.391	1725	3403.53	1986.88	7290.16	1817.9	4221.22
Pyrogallol-1-O-sulphate	HMDB0060016	Organic acids and derivatives	Organic sulfuric acids and derivatives	Arylsulfates		46.2	40.2	M-H	C6H6O6S	-4.53613	656.652	208.444	323.595	141.308	666.79	497.854	172.447	121.797	179.126	286.68	301.756	1924.09	2717.32	308.996	483.068	118.477	2266.54	181.885	6156.38	111.804	1549.41	804.21	976.66	409.839	147.366	143.025	484.799	100.94	314.888	428.174	279.25	431.491	837.168	8.28327e-08	8.28327e-08	21.2957	157.015	1407.06	8.28327e-08
Pyrogallol-2-O-sulphate	HMDB0060018	Organic acids and derivatives	Organic sulfuric acids and derivatives	Arylsulfates		46.2	42.1	M-H	C6H6O6S	-4.43674	951.406	494.288	1600.46	128125	2549.8	100110	88972.3	3351.33	161960	6510.41	4565.41	266.065	3450.51	994.148	792.973	866.726	8377.58	106.149	63510.3	85997.2	11539.9	8912.84	716.758	1203.91	119453	32582.5	218711	33.9522	9168.89	23971	4851.44	766.067	1402.17	8.28327e-08	2030.95	31505.5	4692.24	2439.97	141.289
Indoleacrylic acid	HMDB0000734	Organoheterocyclic compounds	Indoles and derivatives	Indoles		46.2	34.9	M+H, M+NH4, M+H-H2O	C11H9NO2	-2.06736	5.10641e+06	4.64471e+06	2.96043e+06	5.05689e+06	3.96015e+06	7.71184e+06	4.75401e+06	4.93302e+06	4.28383e+06	4.29543e+06	5.3025e+06	4.31601e+06	5.58967e+06	3.76841e+06	4.87833e+06	4.91833e+06	6.83022e+06	4.52263e+06	5.02622e+06	4.81338e+06	4.02733e+06	7.23677e+06	4.92117e+06	5.53623e+06	5.58368e+06	4.08171e+06	4.24603e+06	4.93299e+06	4.79892e+06	5.01661e+06	6.98441e+06	6.11103e+06	724139	743058	712540	632083	826766	768456	690758
Naringenin 5-O-glucuronide	HMDB0041760	Phenylpropanoids and polyketides	Flavonoids	Flavonoid glycosides		46.2	37.9	M-H	C21H20O11	-0.184743	409.618	6.25998e-06	6.25998e-06	6.25998e-06	4886.16	6.25998e-06	108.078	315.551	901.278	387.362	4094.35	415.526	852.414	122.672	41.0666	6669.17	1139.41	6.25998e-06	1614.87	6.25998e-06	772.489	4010.84	802.05	6.25998e-06	6.25998e-06	6.25998e-06	7269.65	6.25998e-06	308.981	95.3696	6.25998e-06	6.25998e-06	2610.94	161.844	8.28327e-08	8.28327e-08	2412.43	8.28327e-08	916.102
4-Vinylphenol sulfate	HMDB0062775	Organic acids and derivatives	Organic sulfuric acids and derivatives	Arylsulfates		46	38.1	M+FA-H	C8H8O4S	-2.45851	1149.8	6.25998e-06	41.7405	288.651	480.129	442.787	611.975	1632.24	748.228	10229.6	4149.45	63.9023	796.169	3004.26	10.0358	650.533	1314.44	28.0377	87.1083	1260.24	225.561	677.336	305.155	252.245	1508.94	129.532	9857.02	37.957	1324.6	1067.43	2997.46	385.42	21270.6	44.2068	8.28327e-08	805.25	91.4157	2911.4	8.28327e-08
Glycyl-Threonine	HMDB0028851	Organic acids and derivatives	Carboxylic acids and derivatives	Amino acids, peptides, and analogues		45.9	37.8	M+H-H2O, M+H	C6H12N2O4	-2.01512	151397	168150	258314	210079	196474	215859	204854	203082	220511	220727	233627	242866	243541	223098	247117	226612	169524	193606	202888	193100	191024	213107	248956	214919	225750	330783	222155	215653	203451	212847	220242	220024	203609	232862	249017	262205	233531	308487	254428
3-Methoxy-4-Hydroxyphenylglycol sulfate	HMDB0003332	Benzenoids	Phenols	Methoxyphenols		45.9	37	M-H2O-H	C9H12O7S	-1.76585	7504.75	157.886	495.8	4478.98	154.271	164.34	6450.59	86.6237	9352.31	4993.62	182.849	56.4561	2951.19	20427	108.808	10456.7	141.202	12998.7	103.164	5002.72	6961.55	18334.7	80.2483	100.305	131.87	1231.35	444.069	1901.01	7474.5	95.4432	3777.99	520.391	1251.24	109.327	1232.97	294.356	131.876	127.098	169.321
gamma-Glutamylthreonine	HMDB0029159	Organic acids and derivatives	Carboxylic acids and derivatives	Amino acids, peptides, and analogues		45.8	42.2	M+H	C9H16N2O6	-2.96126	91427.7	97381.9	262563	48181.9	89739.2	80008.3	67607.9	84523.1	60698.9	70106.7	47292.9	71188.4	60842.4	71108.7	55195.5	85395.2	82670.9	67310.9	114925	80228.9	72527.8	47303.7	87209.1	53924.6	54679.5	156073	70588.4	73157.1	55343.7	50135.3	53305.2	59523.6	8.28327e-08	75.8527	8.28327e-08	68.0332	153.842	8.28327e-08	8.28327e-08
Inosine	HMDB0000195	Nucleosides, nucleotides, and analogues	Purine nucleosides	Unclassified	C00294	45.8	34	M-H	C10H12N4O5	-1.31779	305.6	1092.83	835.694	1077.58	500.528	19357.6	2877.77	11368.4	643.51	6358.69	1694.55	3556.5	1547.43	1510.27	3887.08	816.519	929.327	2281.32	601.028	985.786	487.086	1710.89	1802.06	873.894	15737.5	1084.45	5078.8	5849.23	2558.82	5300.89	2293.24	1383.74	8.28327e-08	8.28327e-08	8.28327e-08	240.21	105.784	8.28327e-08	122.926
Oxoadipic acid	HMDB0000225	Organic acids and derivatives	Keto acids and derivatives	Medium-chain keto acids and derivatives	C00322	45.8	39.2	2M-H	C6H8O5	-0.969874	11220.5	1562.58	6827.27	902.088	8214.11	5874.21	5393.95	1437.45	5830.39	2417.42	7417.42	1165.84	6539.39	504.178	2569.23	3198.95	12589.1	625.842	6239.4	4868.6	5754.2	168.941	14067.5	771.743	1306.5	1730.68	154.148	229.862	765.194	170.614	1775.42	4499.42	426.606	8.28327e-08	386.728	1110.16	420.475	1805.96	628.722
Glutamylleucine	HMDB0028823	Organic acids and derivatives	Carboxylic acids and derivatives	Amino acids, peptides, and analogues		45.8	38.6	M-H2O-H	C11H20N2O5	-2.13957	2328.83	2098.5	6472.96	3812.76	3185.38	1351.85	3842.81	6889.29	3394.35	5254.47	2261.91	5546.27	6627.57	2270.06	2007.14	2168.06	3464.83	2793.22	2272.42	20322.2	2699.82	1310.31	4023.65	2491.01	5132.26	2229.31	3276.17	1856.16	6149.03	17357.5	2455.25	2402.93	7122.46	7054.87	7154.41	5911.96	8947.56	8808.86	6099.54
3-(3,4-Dihydroxy-5-methoxy)-2-propenoic acid	HMDB0035484	Phenylpropanoids and polyketides	Cinnamic acids and derivatives	Hydroxycinnamic acids and derivatives	C05619	45.8	35.7	M-H	C10H10O5	-4.24129	291227	275489	282764	285117	273421	285736	293023	275699	296840	297222	283852	283627	268621	263309	282991	286095	258692	266474	294264	263781	274967	263877	280956	278289	262399	332775	272788	297091	268822	272623	290189	271164	112043	110599	111709	107252	107699	114001	111260
3-Hydroxysebacic acid	HMDB0000350	Organic acids and derivatives	Hydroxy acids and derivatives	Medium-chain hydroxy acids and derivatives		45.8	39.8	M-H2O-H	C10H18O5	-4.28939	12490.7	10274.1	21628.3	11505.3	30322.6	7735.91	9314.3	10653.4	9940.12	10577.2	18040.6	9121.28	19069.8	18482	10733.1	9587.65	13080.5	9087.96	18689.1	14988.7	24664	6065.06	13583.8	8657.28	7146.79	7738.47	10468.4	6917.28	8579.23	12339.7	16437.9	16289.1	4460.23	1338.98	2281.49	743.016	3064.95	226.844	1593.4
Perillic acid	HMDB0004586	Lipids and lipid-like molecules	Prenol lipids	Monoterpenoids	C11924	45.8	36.3	M+FA-H	C10H14O2	-4.88064	7271.73	6855.52	7264.93	7206.95	7287.26	7525.9	7318.73	6994.56	7705.11	8085.36	7321.88	7828.89	6960.05	7260.19	7901.67	7573.78	6376.08	6403.44	7379.04	6786.31	6712.13	7283.53	7510.94	7288.55	7282.03	8663.46	7509.87	8081.43	7317.33	7897.07	8308.4	7476.48	3987.65	2012.6	1913.85	4957.7	2177.61	2823.65	5054.05
Isovaleric acid	HMDB0000718	Lipids and lipid-like molecules	Fatty Acyls	Fatty acids and conjugates	C08262	45.7	35.9	2M-H	C5H10O2	-4.3766	3044.52	618.738	670.763	936.774	1829.4	201.406	393.812	855.058	452.505	1222.48	376.04	2027.18	2800.28	1185.5	1327.69	413.776	1618.57	1314.41	734.621	1001.94	558.689	297.161	1240.93	1051.14	280.734	563.354	1210.23	138.865	421.321	718.072	607.5	2663.36	211.117	187.075	66.7298	169.832	599.059	134.326	577.256
Sumiki's acid	HMDB0002432	Organoheterocyclic compounds	Furans	Furoic acid and derivatives	C20448	45.6	32.6	M+NH4	C6H6O4	-2.39399	526444	547419	1.01428e+06	586001	576797	593841	593597	558899	584883	580664	621454	635181	656113	585057	619568	615582	505267	567767	605886	530833	525929	583876	736428	584382	664828	1.15706e+06	559465	588203	520325	520052	535999	530029	3373.05	3339.96	2921.77	3026.35	3018.52	3529.46	2912
D-Xylose	HMDB0000098	Organic oxygen compounds	Organooxygen compounds	Carbohydrates and carbohydrate conjugates	C00181	45.6	32.1	M+FA-H	C5H10O5	1.86324	39.1865	28.116	28.6273	548.224	400.242	68.2735	14188.5	1215.8	1654.68	5566.84	3734.18	15.4602	55.0046	44.65	71.1214	52.5337	4894.39	54.8931	21.5405	251.677	1843.43	566.405	101.949	127.863	98.0572	908.533	43.3401	2906.87	1885.68	45.3425	2494.06	24.6287	19617.6	14441	18878.5	19473.3	15199.1	17803.2	13337.1
Hydroxymethoxyphenylcarboxylic acid-O-sulphate	HMDB0060000	Benzenoids	Phenols	Methoxyphenols		45.6	45.6	M-H2O-H	C8H10O7S	-2.77665	180.425	137.564	6.25998e-06	97.2333	482.419	127.014	517.107	2556.13	641.289	8367.67	976.575	106.801	252.182	5322.44	88.666	15302.8	389.345	25233.2	34.3435	155.113	2120.7	1366.32	710.549	6.25998e-06	105.913	533.514	64.2899	4079.61	147.877	4699.44	538.942	369.284	0.20748	8.28327e-08	8.28327e-08	8.28327e-08	740.758	70.8184	129.833
Cyclohexanecarboxylic acid	HMDB0031342	Organic acids and derivatives	Carboxylic acids and derivatives	Carboxylic acids	C09822	45.6	33.8	2M-H	C7H12O2	-1.25744	6010.99	3980.03	5453.56	4765.31	6910.7	4942.66	7255.5	12076.1	8072.4	11457.1	11070.8	3836.75	6835.58	19894.9	7974.29	4589.9	7718.46	3225.25	3962.8	7438.61	12821.8	9502.95	13235	12036.3	7660.91	4015.88	8637.89	7425.6	6092.53	17504.3	6736.13	4926.28	54987.7	63012.9	63426.7	63768.3	54616.2	66870.2	54669.4
2-Hydroxyadipic acid	HMDB0000321	Lipids and lipid-like molecules	Fatty Acyls	Fatty acids and conjugates	C02360	45.4	31.8	M+H-H2O	C6H10O5	-1.71532	340471	310360	404118	428206	456331	497007	491209	559739	542672	557500	567242	523942	512286	532446	563284	545791	358489	382474	471680	454168	422333	451635	531998	563090	520226	558237	518704	551319	481186	499775	546659	532138	1191.82	1461.76	1440.03	1158.83	1059.55	1575.71	993.392
Pantothenic acid	HMDB0000210	Organic oxygen compounds	Organooxygen compounds	Alcohols and polyols	C00864	45.4	42	M-H	C9H17NO5	-3.71091	3739.15	6118.37	6647.08	5413.29	5725.62	3841.62	8473.32	6287.8	5841.58	8664.79	5661.27	7756.34	5939.11	4555.57	4699.61	6597.59	8530.65	8118.46	3779.63	6126.06	5957.32	4943.71	2197.24	6700.59	7717.84	7018.67	8174.95	5272.18	9784.54	7957.2	13101.3	7340.66	2667.01	2241.89	2088.01	4835.28	2443.35	3390.19	2007.59
6-Methyl-3,5-heptadien-2-one	HMDB0031582	Organic oxygen compounds	Organooxygen compounds	Carbonyl compounds		45.3	28.1	M+H-H2O, M+NH4, M+H	C8H12O	0.530963	340370	357477	420469	391362	382609	388646	391561	376594	402814	407552	379463	353898	349229	353708	367432	372714	345955	354374	444569	399560	384052	385040	400890	378022	349931	410828	434653	399277	323992	344107	365500	356502	2528.79	2481.13	2508.57	2422.26	2501.6	2969.32	2119.65
Phenol sulphate	HMDB0060015	Organic acids and derivatives	Organic sulfuric acids and derivatives	Arylsulfates	C02180	45.3	37.1	M+FA-H	C6H6O4S	-4.68838	1150.71	202.125	462.486	55281.7	1697.64	41111.3	55060.7	2371.74	58837	10552.3	2509.33	1406.05	652.5	102.367	115.806	834.3	4638.76	431.477	46525.2	46961.6	8732.2	6176.92	305.535	3280.12	69386.9	25260.5	77268.1	1346.08	7029.45	21918.6	4103.54	162.642	51444.2	138339	95689	235670	60378.4	66141.4	98590.7
p-Toluenesulfonic acid	HMDB0059933	Benzenoids	Benzene and substituted derivatives	Benzenesulfonic acids and derivatives	C06677	45.3	34.4	M+FA-H	C7H8O4S	-4.12819	400.532	484.29	780.204	12093.5	576.792	7935.34	13262.7	622.644	16623	2647.61	971.905	408.452	428.727	389.183	463.303	551.822	2120.57	430.768	14452.6	10836.6	1888.48	960.362	535.399	408.888	21584.7	9209.76	18065.3	613.159	1415.55	4352.48	856.794	267.595	738677	273092	71773.7	73408	55402.8	113647	40441.5
Serotonin	HMDB0000259	Organoheterocyclic compounds	Indoles and derivatives	Tryptamines and derivatives	C00780	45.2	34.9	M+H-H2O	C10H12N2O	-2.01116	43633.1	40279.8	27166.5	44961.6	34313.6	65408.6	41349	42330.9	37540.1	37525.2	46167	38822.9	49207.1	33158	43358.7	41895.9	60768	36661.1	45240.6	42702.7	37114	65252.2	43425.8	46781.9	49525.5	35410.7	37683.6	41566	41860.7	41160.2	57867.4	51448.8	1029.92	4338.21	1274.88	2286.51	6882.3	950.062	753.315
Niacinamide	HMDB0001406	Organoheterocyclic compounds	Pyridines and derivatives	Pyridinecarboxylic acids and derivatives	C00153	45.1	29.8	M+H	C6H6N2O	-0.566907	30994.3	24843.9	25664.6	35002.9	36769.5	29431.7	29671.8	46072.8	21405.3	54210.9	33744.9	18920.9	22706.5	11700.6	29472.7	27457.2	38183.1	29168.5	22998.1	36203.5	18904.1	30177.2	26152.6	25427.8	30103	24266.7	26385.9	18247.7	37741.7	16375.3	16763.9	15118.4	1771.87	2667.46	4547.28	5498.8	7070.12	4667.23	2813.43
Porphobilinogen	HMDB0000245	Organic nitrogen compounds	Organonitrogen compounds	Amines	C00931	45.1	37.7	M-H	C10H14N2O4	-3.19691	2525.22	2180.41	2716.69	2549.09	1491.41	1503.99	3924.01	3880.81	2723.48	3415.97	6659.64	4525.61	7864.93	2992.98	3135.56	3968.81	5862.94	2508.1	5589.06	1837.53	3879.5	3021.05	7696.51	2226.07	2143.5	10247.6	2388.58	1898.34	1771.06	1825.17	8103.89	4403.99	2875.02	2500.58	2677.95	782.08	1170.97	1741.9	776.486
8(R)-Hydroperoxylinoleic acid	HMDB0004706	Lipids and lipid-like molecules	Fatty Acyls	Lineolic acids and derivatives	C14831	44.9	29.6	M-H	C18H32O4	-0.653953	13050.4	19246.1	7776.13	14299	38747.9	4800.42	4234	15953.2	14690.2	55313.7	4282.61	16039.8	65553.8	27169.8	35644.7	11942.1	19638.3	13682.2	12649.9	21647.7	32623.2	6048.26	21884.3	25313	9438.86	10112.2	37421.1	7722.41	12765.9	16717.3	16694.1	28170.3	13468.1	11700.8	9729.57	9462.39	24724.3	1907.07	8733.99
Indolepyruvate	HMDB0060484	Organoheterocyclic compounds	Indoles and derivatives	Indolyl carboxylic acids and derivatives	C00331	44.9	30.5	M+FA-H	C11H9NO3	-2.24767	1302.19	927.86	6.25998e-06	3111.16	2534.84	6.25998e-06	4429.17	3130.88	1704.21	4642.38	1550.2	2647.94	1752.26	1756.28	280.237	981.388	499.924	1266.45	2385.35	1681.36	1670.48	3280.85	1628.4	7120.24	297.309	60.1486	2195.89	656.981	1256.07	3667.17	938.316	1822.68	679.535	123.281	8.28327e-08	527.05	8.28327e-08	8.28327e-08	99.9298
Tyrosyl-Glutamate	HMDB0029104	Organic acids and derivatives	Carboxylic acids and derivatives	Amino acids, peptides, and analogues		44.9	33.6	M+H-H2O	C14H18N2O6	-2.61234	3414.76	4763.45	4854.36	8171.67	4777.08	10407.4	3294.8	3053.11	6180.7	2806.34	7532.31	5506.83	3141.6	5565.96	4099.2	1481.72	1997.64	1747.65	3900.88	4305.11	3697.93	7515.16	28332.8	4379.56	6748.17	108.223	13389.9	8534.38	10121.8	6551.79	2569	10248.9	47.17	70.776	336.645	120.706	957.642	113.978	380.75
4-ethylphenylsulfate	HMDB0062551	Organic acids and derivatives	Organic sulfuric acids and derivatives	Arylsulfates		44.9	35.2	M-H	C8H10O4S	-4.60903	63608	723.001	5716.52	18975.5	1124.71	4737.07	8622.65	210577	3603.13	2324.3	5712.33	8413.82	45076.4	146134	640.501	1401.1	10517	4949.49	25792.8	3808.8	22038.2	3289.04	413947	38595.2	731.604	1461.97	213636	227933	730.087	40804.2	2371.61	12026.1	16984.7	4005.43	4943.26	882.159	5150.85	434.518	7116.02
Cotinine	HMDB0001046	Organoheterocyclic compounds	Pyridines and derivatives	Pyrrolidinylpyridines		44.8	37.1	M+H	C10H12N2O	-2.09532	13696.4	980.08	289755	427	289.046	254172	21146.9	517.534	379.764	419.958	533.537	203.969	320.593	2745.26	338.897	9255.49	90.4733	242525	891.453	592.444	145691	2822.33	1522.19	347.742	373.571	14918.8	872.215	333235	2343.76	721.025	677.383	686.884	68531.9	1830.43	1697.3	1642.7	1966.85	1918.07	1622.43
Isoleucyl-Isoleucine	HMDB0028910	Organic acids and derivatives	Carboxylic acids and derivatives	Amino acids, peptides, and analogues		44.8	34.8	M-H	C12H24N2O3	-2.11867	953.325	720.826	406.118	1232.38	1155.67	1552.33	1925.71	2923.18	1034.86	3997.19	2297.05	1601.72	1252.77	818.694	1071.46	1521.75	1325.36	1740.53	758.562	2240.23	741.973	1567.13	1200.72	875.127	889.449	480.208	1496.15	892.322	2945.75	1160.22	1021.05	886.162	2149.71	3156.62	2387.43	2139.33	3239.22	2445.39	1470.99
Benzeneacetamide-4-O-sulphate	HMDB0059994	Organic acids and derivatives	Organic sulfuric acids and derivatives	Arylsulfates		44.7	32.9	M+FA-H	C8H9NO5S	-4.57269	45720.9	36770.7	25724.1	33757.5	32584.5	34476	34265.7	34319.2	33374.2	30298.6	34093.8	36481.8	35805.4	32417.8	36607	30009.1	42711.7	30037.7	33933.4	29937.2	37680.9	31126.6	37004.2	37833.8	30570.7	32456.4	28923.8	31339.8	30076.2	24782	41734.7	35693.1	13080.7	13278.4	13629.9	10755.9	13109.4	15053.2	12568.6
1-(3-Pyridinyl)-1,4-butanediol	HMDB0062266	Organoheterocyclic compounds	Pyridines and derivatives	Unclassified	C19582	44.7	27.9	M+NH4	C9H13NO2	-2.15203	31982.4	39728.2	66938.8	40347.3	35491	36555.8	20062.6	42599.5	26634.2	49870.8	31730.7	57825.9	43601.8	29888	35755.4	21246.3	47387.6	30817.9	30757.7	50667.2	39567.7	36131.9	52427.4	28001.7	63409.1	40790.4	40310.5	71950	45438.3	44822.5	69493.7	49906.1	1260.84	1388.49	1379.09	1134.1	1008.67	1319.86	1211.87
O-methoxycatechol-O-sulphate	HMDB0060013	Organic acids and derivatives	Organic sulfuric acids and derivatives	Arylsulfates		44.6	35	M-H	C7H8O5S	-4.8197	9988.88	7145.18	5922.58	4977.81	1414.67	4021.5	8423.03	6950.46	2378.18	3729.5	18311.5	4194.76	5494.4	2775.1	372.454	1979.42	1299.65	1290.23	12418.4	2589.11	2431.66	963.664	4687.54	11792.7	14645.4	3099.98	64926.6	4781.44	3403.88	22244.9	6431.54	3448.17	488.225	104.818	419.08	1800.59	549.371	71.468	96.846
Cinnamoylglycine	HMDB0011621	Organic acids and derivatives	Carboxylic acids and derivatives	Amino acids, peptides, and analogues		44.6	30.8	M-H2O-H	C11H11NO3	-4.95341	174.019	191.464	174.915	175.563	138.175	155.032	209.564	184.688	121.075	4062.84	213.046	214.66	154.762	206.419	154.432	189.06	206.177	186.457	288.864	149.038	148.177	212.459	160.177	215.768	151.603	193.996	1021.94	137.759	146.077	242.362	189.889	247.876	1345.9	313.609	124.647	768.482	299.649	108.559	161.161
4-ene-Valproic acid	HMDB0013897	Lipids and lipid-like molecules	Fatty Acyls	Fatty acids and conjugates	C16648	44.5	28	2M-H	C8H14O2	-0.807199	8838.79	8253.11	13092.9	9985.18	18154.6	7799.88	11967.5	9519.17	12481.2	9149.93	9329.76	6449.26	12828.5	33642.3	11062.2	9500.98	3775.61	7910.54	10086.8	15314.5	25542.5	17639	37408.4	8126.42	13228.6	8308.96	15329.7	8672.13	8970.07	19927	6916.97	13566.9	28572.5	25183.6	22710.6	21568.8	26676.6	23329.5	28501
S-Lactoylglutathione	HMDB0001066	Organic acids and derivatives	Carboxylic acids and derivatives	Amino acids, peptides, and analogues	C03451	44.5	35.4	M-H2O-H	C13H21N3O8S	-4.78177	6728.25	13619.5	47146.3	34635.9	17537.7	22170.1	20403.8	27648	26168.5	32072.3	26976.8	103294	10320.2	68837.7	18253.1	30437.2	7304.19	26989.2	15939.8	21840.3	30667.6	28165.1	22582.3	19254.2	44395.3	39739.8	16861.8	69952	16997	25100.2	17912.7	8653.01	12959.9	12879.7	18661.4	20952.5	13599.2	25910.2	29560.8
Androsterone glucuronide	HMDB0002829	Lipids and lipid-like molecules	Steroids and steroid derivatives	Steroidal glycosides	C11135	44.5	30.6	M-H	C25H38O8	-0.659117	3794.51	7014.45	2225.79	2013.05	2493.9	3518.99	5062.16	1964.28	4480.42	1652.61	5343.04	3520.86	12445.3	15188	1760.69	16454.8	8456.17	5083.63	2999.87	3282.32	3362.89	10890.9	1920.38	5038.64	4768.1	1592.43	5439.57	6096.99	2211.91	2545.81	3166.58	8792.35	19588.3	25294.1	18244.4	106020	29398.7	15144.5	15511.4
Tauroursodeoxycholic acid	HMDB0000874	Lipids and lipid-like molecules	Steroids and steroid derivatives	Bile acids, alcohols and derivatives		44.4	35.3	M-H	C26H45NO6S	-0.150149	11074.8	6184.22	194.544	7111.5	36493.6	240.05	10818.2	15869.2	23788	74818.5	1064.31	54594.9	8757.11	35461.3	3176.7	3453.36	45357.6	253.724	6115.72	3516.51	10057.2	3083.41	4372.6	5947.25	1029.1	5995.2	6964.21	720.475	537.753	592.715	2031.18	44090.7	6136.67	6956.33	370.317	163.226	866.683	3478.58	8.28327e-08
9(S)-HPODE	HMDB0006940	Lipids and lipid-like molecules	Fatty Acyls	Lineolic acids and derivatives	C14827	44.3	32	M+H, M+Na, M+H-H2O	C18H32O4	-2.52473	13182.3	17328.8	8510.51	11742.2	35672.9	6452.08	6487.71	14367.1	14548.1	41537.8	5398.72	13897.2	54475.2	23977	29790.3	11942.3	18516.9	13224.6	13026.1	19179.2	27876.7	7016.95	19507.5	21494.6	7804.38	10140.8	29112.5	7673.32	10171.3	14418	15155.5	24722.8	7915.32	6305.99	5087.83	4097.12	12251.8	830.087	4992.13
7a-Hydroxy-cholestene-3-one	HMDB0001993	Lipids and lipid-like molecules	Steroids and steroid derivatives	Cholestane steroids	C05455	44.3	28.9	M+FA-H	C27H44O2	-0.896372	57645.5	45796.3	25178.2	13881.3	58966	34499.4	19739.4	69103.3	28199.6	31438.9	29070	32575.6	36435.3	73401.9	35845.2	30474.3	25545.9	33798.9	24533.6	62935.9	22196.5	39450	43895.3	33525.4	50719.1	16677.8	41860.2	23583.9	40208.2	53419.4	47983.6	35326.7	806.993	1973.75	4068.68	4777.89	7505.74	2353.59	2435.16
Acetyl-N-formyl-5-methoxykynurenamine	HMDB0004259	Organic oxygen compounds	Organooxygen compounds	Carbonyl compounds	C05642	44.3	35.7	2M-H	C13H16N2O4	-2.9533	26401.9	23211.7	22158.4	12884.4	21048.6	16602.2	31651.1	30901.7	20571.2	65409.2	40625.8	17452.7	20759.7	17336.6	27026.3	13240.5	33169.8	29087.5	19416.3	14558.3	34651.9	22813.2	25770.2	20546.2	31907.2	8431.6	33917.3	19108.4	44687.7	24671.4	32065.8	24810.5	21468.7	19400.8	13833.8	16039.2	19768.5	11423	31498.7
alpha-Ionone	HMDB0059883	Lipids and lipid-like molecules	Prenol lipids	Sesquiterpenoids	C12286	44.3	27.6	M+NH4	C13H20O	-2.45227	11662.9	10850.6	12739.7	11400	11591.1	11729.8	12157.1	10984	12173.5	11218.5	12251.8	12335.8	11743.7	11552.6	12031	12748.3	10696.2	11343	12778.1	11433	11381.5	11867.9	12097.9	11681.3	11428.8	13246.8	11194.3	13459.4	10796	11093.6	11939.6	11949.1	70395.8	78024	69849.6	75830.6	69636.5	83709	73018.5
Prolylhydroxyproline	HMDB0006695	Organic acids and derivatives	Carboxylic acids and derivatives	Amino acids, peptides, and analogues		44.2	34.4	M+H	C10H16N2O4	-2.62958	18161.3	41062.2	11817.7	16867.2	11329.9	19644.5	47825	45621.2	15147.7	24712.5	22164	21630.2	7316.46	16316.9	11544.5	35587.6	96369.5	15432.9	26726.6	12682.6	23630	29167.5	34220.3	16955.6	14511.2	9464.79	9530.89	14472	24149.3	13218.1	20631	34678.8	300.768	138.787	156.545	206.327	133.925	170.861	119.45
Inosinic acid	HMDB0000175	Nucleosides, nucleotides, and analogues	Purine nucleotides	Purine ribonucleotides	C00130	44.1	28.8	M-H2O-H	C10H13N4O8P	2.22233	574.903	398.09	617.271	378.139	504.31	393.118	568.702	614.756	607.492	499.971	532.105	418.191	675.446	643.12	547.248	574.081	436.585	10082.4	635.538	608.604	689.339	442.829	624.959	558.674	475.633	739.379	310.909	636.545	581.819	592.452	524.089	681.685	186084	183914	198922	194261	183658	230232	188500
12-Keto-tetrahydro-leukotriene B4	HMDB0002995	Lipids and lipid-like molecules	Fatty Acyls	Eicosanoids	C02165	44	26	M-H	C20H34O4	-0.614977	115.955	66.6529	6.25998e-06	6.25998e-06	6.25998e-06	11725	6.25998e-06	2163.05	110696	6.25998e-06	773.816	128.124	210.53	6.25998e-06	828.697	6.25998e-06	968.388	6.25998e-06	1737.7	6.25998e-06	6.25998e-06	2323.44	6.25998e-06	3692.07	6.25998e-06	2441.85	6.25998e-06	1041.11	6.25998e-06	309.554	76.197	6.25998e-06	8.28327e-08	8.28327e-08	8.28327e-08	3461.36	1115.61	8.28327e-08	598.388
Cinnamic acid	HMDB0000567	Phenylpropanoids and polyketides	Cinnamic acids and derivatives	Cinnamic acids	C10438	43.9	30	M+H-H2O, M+NH4, M+H	C9H8O2	-1.09057	3.36255e+06	2.95286e+06	2.10204e+06	2.88587e+06	3.02719e+06	2.83368e+06	2.35414e+06	2.96033e+06	2.69124e+06	3.226e+06	2.95044e+06	3.16988e+06	3.75396e+06	3.82249e+06	3.72498e+06	3.85688e+06	3.75328e+06	4.04483e+06	2.7853e+06	2.77698e+06	2.58117e+06	3.46471e+06	3.82558e+06	3.50922e+06	2.95703e+06	2.71158e+06	2.54514e+06	2.75652e+06	3.11027e+06	2.90234e+06	5.14356e+06	3.42777e+06	15405.9	15266	15850	19197.2	14901.4	14808.3	12613.4
4-(2,6,6-Trimethyl-1-cyclohexen-1-yl)-2-butanone	HMDB0032913	Lipids and lipid-like molecules	Prenol lipids	Sesquiterpenoids	C03527	43.8	24.6	M+FA-H	C13H22O	-2.9304	1162.92	3758.07	16984.3	18508.2	5404.31	3915.28	13708.1	15419.4	7196.86	5652.38	2211.92	5722.89	3599.32	959.157	2256.06	4809.58	3978.78	15311.3	1782.47	23195.6	2036.31	5711.46	1885.83	13008.1	7400.76	1492.48	7271.8	3074.22	12787.1	10298.4	2286.49	2641.62	1985.22	3442.78	4250.91	4981.28	3362.47	2872.11	3589.16
Gamma-Caprolactone	HMDB0003843	Organoheterocyclic compounds	Lactones	Gamma butyrolactones		43.8	25.9	2M-H	C6H10O2	-3.04961	6105.62	6079.57	10984.2	5992.81	10783.4	3783.21	6194.79	5747.18	5164.13	9175.04	8661.52	3751.75	9442.01	6743.48	6205.2	3597.66	6524.45	4941.72	8681.37	8720.38	9280.45	3225.64	7144.51	4011.03	3232.43	2947.53	4721.98	2935.88	3976.51	5557.36	6043.36	5591.54	1184.48	1581.5	1109.36	1120.14	1154.61	1345.15	1003.23
Proline betaine	HMDB0004827	Organic acids and derivatives	Carboxylic acids and derivatives	Amino acids, peptides, and analogues	C10172	43.7	22.8	M+H	C7H13NO2	-2.05952	385201	27723	100874	142516	716515	130160	321037	501126	201654	363227	899916	45520	343845	727441	100809	442544	448547	699443	292697	214840	128415	791905	109248	393709	46179.8	710519	439437	168354	204046	59498.3	243274	29978.6	4059.82	3414.71	5558.72	2640.94	2794.92	4159.48	4123.9
Dodecanoic acid	HMDB0000638	Lipids and lipid-like molecules	Fatty Acyls	Fatty acids and conjugates	C02679	43.7	24.3	M+NH4	C12H24O2	-2.23587	26126.7	17871.6	9395.11	19328.5	8818.94	22601.3	16348.6	12861.2	18672.8	10810.3	16756.6	11527.3	10743.7	18084.1	15170	17908.5	30724.9	12288.7	18698.4	16333.9	15373.7	15483.3	18669.7	22086.4	9154.98	16562.5	16191.2	11624.5	13660.8	13829.8	9404.76	14028.6	1781.14	1698.99	1613.36	1920.96	1608.46	2092.01	1773.05
8-Methylnonenoate	HMDB0012183	Lipids and lipid-like molecules	Fatty Acyls	Fatty acids and conjugates	C18202	43.6	25.3	2M-H	C10H18O2	-1.54259	15982.4	21612.4	6253.76	9897.69	26249.7	9968.9	8781.72	16761.8	17289.4	9064.15	12920.6	11528.3	17177.7	42230	17386.3	14214.7	6370.62	6822.62	11302.9	16696.2	33874.1	24336	36074.5	15128.2	23785.4	13300.5	17903.3	9176.78	15376.8	26034.2	10719.1	14440.9	19600.2	19565.7	25459.4	55642.8	48641.3	16383.7	57858.5
Hippuric acid	HMDB0000714	Benzenoids	Benzene and substituted derivatives	Benzoic acids and derivatives	C01586	43.6	29.9	M+H-H2O, M+H	C9H9NO3	-1.79508	6818.17	2257.62	2620.09	6198.31	40464.9	17760.8	31155.9	38403.5	14467.8	38762.9	16480.8	16411.9	5587.71	3390.4	6359.53	8721.82	10193.1	2747.9	6445.03	15396.1	26909.3	10153.5	35144.7	583546	10213.7	25833.8	8312.55	4454.84	8459.51	37573.3	82288.1	13049.2	20705.3	3856.76	1027.17	3151.33	4548.64	14782.1	2817.8
alpha-Santalyl acetate	HMDB0037209	Organic oxygen compounds	Organooxygen compounds	Carbohydrates and carbohydrate conjugates	C00124	43.5	23.6	M+FA-H	C17H26O2	-1.04144	9853.78	13216.7	11421.1	22914.6	32606.5	11771.5	7638.7	19889.9	19589.9	15172.2	9477.35	10174.5	27601.5	40162.8	15353.4	11957.5	22180.9	10172.8	14989.5	17153.2	18764.1	12689.3	40728.1	16822.9	21374.6	13369.5	22376.5	11799.2	14274.4	40610.3	12443	16070.6	12577	6814.31	17004.6	16430.7	13377.9	3570.69	23389.6
3-(2-Hydroxyphenyl)propanoic acid	HMDB0033752	Phenylpropanoids and polyketides	Phenylpropanoic acids	Unclassified	C01198	43.5	24.1	M+FA-H	C9H10O3	-4.62926	350.075	211.979	166.314	118.689	497.664	157.169	156.04	104.625	75.9212	107.818	195.071	85.2099	182.316	159.411	80.082	354.507	245.973	6486.8	194.346	78.54	156.836	135.72	176.848	151.054	4754.08	132.212	74.6664	56.8162	70.7533	110.574	274.973	210.999	79416.9	77030.7	93556.2	88689.8	78460.5	133325	518.474
Phytosphingosine	HMDB0004610	Organic nitrogen compounds	Organonitrogen compounds	Amines	C12144	43.5	24.3	M+H	C18H39NO3	-2.49543	85680	50805.9	75368.7	88844	114529	71111.6	110893	118098	80563	128264	101240	73068.5	61509.1	64527.6	90949.1	69151.4	72111.7	65859.5	51947.9	90118.3	71300.7	56645.2	93855.2	76901.8	70130.3	106198	83530.7	54466.8	77281.8	111611	72091.8	72429.4	40681.1	37955.5	33496.2	40207.6	33636.3	38391.5	36044.9
Hyodeoxycholic acid	HMDB0000733	Lipids and lipid-like molecules	Steroids and steroid derivatives	Bile acids, alcohols and derivatives		43.4	23	M-H, M+FA-H	C24H40O4	-0.459164	10351.3	4529.8	6.25998e-06	69962.3	32805.2	6.25998e-06	6305.43	55995.1	14879.6	81817.1	1296.34	41460.2	28717.7	23406.9	3274.88	316.758	9789.19	6.25998e-06	21905.7	12767.2	34661.7	24655	68405.5	85138	18600.5	16378.6	35738.8	21951.1	25737.4	17294.7	24996.7	40788.4	21780.9	29120.8	64431.8	61221.1	45915.6	40628	29674.6
alpha-Terpineol acetate	HMDB0032051	Lipids and lipid-like molecules	Prenol lipids	Monoterpenoids	C12300	43.3	23.7	M+FA-H	C12H20O2	-2.56869	2640.57	1615.65	1403.18	1528.52	7164.46	1339.96	1819.69	1783.69	2435.88	2494.6	3011.12	1772.41	4148.35	9799.82	2447.76	2588.75	1820.65	1279.25	2654.96	1715.49	7149.41	2416.98	3669.04	1327.49	1731.88	1809.41	1571.29	1503.18	1603.17	1866.33	3638.11	5793.94	801.803	309.029	249.378	3686.13	25677	56.3606	43703.5
(3Z,6Z)-3,6-Nonadienal	HMDB0031152	Organic oxygen compounds	Organooxygen compounds	Carbonyl compounds	C16323	43.2	21.1	M+H, M+NH4, M+H-H2O	C9H14O	-2.37224	330016	328422	399279	383122	381440	399454	391186	400388	424811	421494	384015	371622	365622	381660	391947	408740	323069	328674	424048	381959	370747	398204	409600	391471	372322	413837	347061	362708	314199	372827	402161	377769	66107	77788	75785.9	74385	65871.9	82639.9	72724.2
LysoPC(O-18:0)	HMDB0011149	Lipids and lipid-like molecules	Glycerophospholipids	Glycerophosphocholines	C04317	43.1	23.1	M+H	C26H56NO6P	-1.64808	31442.3	27658.6	6205.73	26721.3	44260.6	28595.2	41805.1	72553.3	23776	26336.9	38953.3	19060.3	24568.5	46944.3	45527.2	59740.5	54505.1	35784.1	23864.6	50852.8	52938.4	47227.4	33082.6	37671.9	47507	31502.4	33864.5	26615.2	71140.9	48615.8	39337.2	38223.4	25821.1	50272.9	19663	27983.4	46631.3	23207.4	20406.4
Monoethylhexyl phthalic acid	HMDB0013248	Benzenoids	Benzene and substituted derivatives	Benzoic acids and derivatives	C03343	42.9	28.3	M+H	C16H22O4	-2.30237	212416	197391	225058	193240	184961	195835	204681	212436	201879	204963	228983	224348	184046	206945	233470	202067	197882	201914	210296	186391	182306	188041	196959	204693	213583	248535	212760	223665	188121	205777	194365	210870	264248	273771	267959	266626	230950	291344	264146
6-Hydroxyhexanoic acid	HMDB0012843	Organic acids and derivatives	Hydroxy acids and derivatives	Medium-chain hydroxy acids and derivatives	C06103	42.9	19.9	M+H	C6H12O3	-1.53537	100999	106951	223209	75914.1	113953	120011	110018	112217	73475.4	124343	68993.7	154550	163202	136631	87659.6	127966	112869	120047	109497	112015	115920	73535.7	99155.4	80603.6	82252	276689	120211	127316	120830	76693.8	145825	137919	181934	173155	220163	202186	189851	296800	31166.1
Etiocholanolone glucuronide	HMDB0004484	Lipids and lipid-like molecules	Steroids and steroid derivatives	Steroidal glycosides	C11136	42.9	18.3	M-H	C25H38O8	-0.670641	21314.3	22967.8	21454.1	17940	18283.6	20668.1	23115.7	9590.44	25241.1	13592.7	34913.3	25084.5	26767.2	35398.3	8711.72	65925.4	34218.9	31018.6	28394.8	21706.9	18161.5	52106.4	8842.38	31937.4	17681.6	8663.81	13650.4	30151.5	12953.5	12691.4	14673.2	26344.3	5020.09	10168.8	4015.26	30760.5	7299.32	4775.99	6296.65
2-Piperidinone	HMDB0011749	Organoheterocyclic compounds	Piperidines	Piperidinones		42.8	22.4	M+H	C5H9NO	2.22486	65815.7	46829.5	43214.1	49416.7	57162.5	59023.6	52177.5	94952.5	37030.8	35854.6	144511	18006.6	20481.9	15584.4	34956.6	18151.8	20778	30958.1	32969.6	71076.1	38648.5	119039	29091.7	96006.9	114213	63601.1	27473.8	32986.2	102196	115414	82861.4	130770	44255.1	12533	8299.93	10241.6	17184.3	13215.2	26570.2
2-Nonenal	HMDB0031269	Organic oxygen compounds	Organooxygen compounds	Carbonyl compounds		42.7	16.5	M+H-H2O, M+H	C9H16O	0.13687	360250	404389	492500	413729	407888	418981	422853	407625	435328	450907	419503	317127	315688	344798	350042	372838	406971	402640	497846	449198	415922	417085	430411	403147	376911	392626	305312	305556	272119	347045	355187	353256	696.712	1783.9	1937.21	1816.64	3044.76	687.906	407.856
Beta-D-Glucopyranuronic acid	HMDB0010314	Organic oxygen compounds	Organooxygen compounds	Carbohydrates and carbohydrate conjugates		42.7	19.6	M-H	C13H14O9	1.20223	66.3342	93.5828	171.595	123.593	106.833	106.308	9156.74	75.8825	178.609	1771.73	131.526	149.333	92.734	162.037	98.7604	140.879	80.8078	100.03	89.9106	136.74	108.396	73.6932	85.0146	113.247	108.842	282.256	103.811	136.887	119.757	153.189	239.792	234.453	130.779	150.22	153.386	140.978	141.915	184.991	144.103
Uracil	HMDB0000300	Organoheterocyclic compounds	Diazines	Pyrimidines and pyrimidine derivatives	C00106	42.4	17.3	M+H	C4H4N2O2	0.771063	67294.1	66718.6	74688.4	62804.8	62042	73152.2	60950.4	58768.6	50271	58720.6	62853.7	60345.7	45070.9	48751	54046.5	45340.6	65646.6	63954.4	81342.2	71650.9	59849	68909.4	65122.9	70898	63324.7	62054.1	55638.1	55547.9	63895.8	65309	58144.9	46063	4282.64	4467.5	4177.68	4270.72	4042.86	4640.4	4338.3
L-Glutamic gamma-semialdehyde	HMDB0002104	Organic acids and derivatives	Carboxylic acids and derivatives	Amino acids, peptides, and analogues	C01165	42.3	16.3	M+H-H2O	C5H9NO3	0.74062	6585.62	6813.32	10783.1	5183.47	6452.89	4994.92	8081.01	9674.28	5046.26	8752.52	5390.87	7337.02	9402.17	5678.91	5439.62	6428.54	6745.45	6466.14	7429.93	8242.91	7053.51	4231.26	5505.52	5082.55	4854.32	13409.1	8676.99	7025.8	9262.69	4574.02	10489.1	10794.1	186204	179606	196580	205389	175868	267107	181503
(E)-2-octenal	HMDB0013809	Organic oxygen compounds	Organooxygen compounds	Carbonyl compounds		42.2	13.6	M+H-H2O, M+H	C8H14O	0.720948	381141	392171	454688	420638	428099	436081	432812	419127	444996	446255	424480	418376	409836	427597	442299	444391	373249	380521	479577	429786	414734	420141	436493	429746	396130	447932	374673	397036	351692	410241	436031	431791	272726	306809	299219	295966	261659	328926	290646
7-Hydroxyoctanoic acid	HMDB0000486	Organic acids and derivatives	Hydroxy acids and derivatives	Medium-chain hydroxy acids and derivatives		42.1	15.7	M+H-H2O	C8H16O3	-1.76054	182205	188825	230685	208684	202011	206153	211042	200307	212802	219380	207046	177841	171852	181861	190290	198678	185866	200484	240130	219317	205907	206362	212186	203618	188711	205992	158994	172281	154559	180847	192857	186791	108776	123005	122544	120816	106341	128304	111207
Betaine	HMDB0000043	Organic acids and derivatives	Carboxylic acids and derivatives	Amino acids, peptides, and analogues	C00719	42.1	13.3	M+Na, M+K	C5H11NO2	-1.89308	89763.9	90999.6	4250.64	81800.5	103289	60435.4	117257	132520	92696.1	168151	123243	78363.3	173161	101448	116041	132293	220763	117887	97895.6	147180	114321	118463	191649	105925	75310.8	122447	120801	96494.3	131787	164800	157082	177395	8566.84	2848.81	11351.7	15826.5	3741.51	3418.76	13640.3
20-Carboxy-leukotriene B4	HMDB0006059	Lipids and lipid-like molecules	Fatty Acyls	Fatty acids and conjugates	C05950	42.1	24.5	M-H, M+FA-H	C20H30O6	-1.46378	1327.14	319.066	6.25998e-06	6.25998e-06	100.252	261.592	247.209	673.051	360.537	529.086	721.956	7010.28	101.925	177.249	105.771	233.101	57.2156	6.25998e-06	6.25998e-06	47.1446	241.039	290.883	39.6134	255.817	125.248	6.25998e-06	6.25998e-06	6.25998e-06	351.377	6.25998e-06	49.1191	11906.9	3981.65	2978.77	3948.51	4130.22	8103.36	4610.4	4280.29
Maleic acid homopolymer	HMDB0036232	Lipids and lipid-like molecules	Fatty Acyls	Fatty acids and conjugates	C00922	42	13.5	M+H-H2O, M+H	C6H8O4	-0.52737	94341.9	98397.8	142290	115008	135770	151213	148546	157453	159068	153590	164644	124448	131020	134519	135497	129619	110084	117419	151306	143625	140673	121548	140980	187799	143821	144657	138165	151803	123337	108739	133651	135123	1193.6	2120.57	1229.85	1304.7	3004.15	1032.84	1115.09
Methylisocitric acid	HMDB0006471	Organic acids and derivatives	Carboxylic acids and derivatives	Tricarboxylic acids and derivatives	C04593	42	20.1	M-H	C7H10O7	-4.71573	3326.71	2621.67	2607.22	5012.97	4324.03	3515.11	3719.68	4890.64	3603.93	5931.41	4943.59	6668.26	4896.17	5473.83	5188.89	4370.59	3674.45	4510.67	3228.22	3882.53	4929.16	2961.38	6101.17	6853.02	5328.59	6493.27	4813.51	3936.28	5845.09	5448.64	7718.25	5394.53	566.448	411.23	713.238	836.538	803.343	865.434	530.997
Theobromine	HMDB0002825	Organoheterocyclic compounds	Imidazopyrimidines	Purines and purine derivatives	C07480	41.9	20.6	M+H	C7H8N4O2	-1.92617	342.017	53.8863	6.25998e-06	9909.78	7129.94	49.7189	116465	16074.1	19139	47178.1	180666	4793.03	801.341	979.01	2704.85	3066.13	39717.1	69.6667	193.58	6107.98	16424.3	27711.9	938.036	24398.6	3189.06	20261.5	3861.42	32107	13578.3	906.141	12909.8	1449.56	58050.4	2269.53	5673.18	10557.6	6240.73	668.62	1412.35
Tetrahydrodeoxycortisol	HMDB0005972	Lipids and lipid-like molecules	Steroids and steroid derivatives	Hydroxysteroids	C14594	41.9	17	M+NH4	C21H34O4	-2.46317	24109.8	48858.1	265939	159390	111665	48935	68515.8	71388.3	53975.1	32334.6	34340.3	75177.3	49792.1	21648.2	24446.4	45907.8	40807.9	134103	20072.2	163821	40719.1	26314.7	32509.2	109376	54508	13443.1	51716.7	42942.8	89138.2	60005.1	14690.8	28040.8	1482.9	8.28327e-08	1405.47	1931.77	2332.92	315.015	3387.68
Pantolactone	HMDB0059876	Organoheterocyclic compounds	Lactones	Gamma butyrolactones		41.7	14.3	M+NH4	C7H12O2	-2.45718	48636.3	47998.9	60144.2	98806.4	53995.4	67725.8	58202.4	58480.5	53718.4	151606	63050.4	69152.8	56578.6	62070.8	51538.1	46005.2	55474.9	46831.7	50919.6	54035.1	68040.1	41280.7	63970.5	68810.7	70252.5	48424.7	78815.7	64300.5	68567.3	75937.1	63167.5	60827.2	2590.55	1786.78	6908.26	5550.6	3500.22	2517.49	4654.9
Hypoxanthine	HMDB0000157	Organoheterocyclic compounds	Imidazopyrimidines	Purines and purine derivatives	C00262	41.7	16.3	M+H	C5H4N4O	-1.80218	32333	62712.7	70861.4	80329.3	30628.8	449272	149572	317286	54564.9	40305	118543	123704	92518.5	69656.4	242636	61525.5	66312.7	119265	44663.5	56297.6	18437.3	53798.2	111514	69001	492109	67801.3	205017	215775	132419	198704	84961.6	93653.4	13369.8	13181	13513.7	43180.8	25414.8	48839.9	27607.2
11-beta-Hydroxyandrosterone-3-glucuronide	HMDB0010351	Organoheterocyclic compounds	Indoles and derivatives	Hydroxyindoles	C05643	41.7	12.7	M-H	C25H38O9	-0.31378	10680	12982.8	16510	9883.8	12191.5	13156.1	12829	18079.5	26177.8	18156.8	20375.9	18599.8	17354.7	38650.3	12823.7	36887.3	25581.8	26959.1	19972.4	14399.4	17203.1	26616.9	10025.2	27923.8	31750.9	13697.2	12055.5	21576	10320.6	10421.2	11237.5	22017.1	13598.8	10254.4	7851.18	47080.8	9630.16	6487.93	11473.3
Indoleacetaldehyde	HMDB0001190	Organoheterocyclic compounds	Indoles and derivatives	Indoles	C00637	41.6	14.7	M+H, M+NH4	C10H9NO	-2.30896	20023	7851.48	10952.8	44233.8	42104.8	29434.1	42882.2	70548	15167.6	44252.9	23782	25832.2	14892.9	11175	17278.8	31911.9	16463.8	31167.6	13291.2	21402.3	14379.2	26991.4	23443.5	35779.2	16551.2	3754.85	19367.1	17083.4	33346.3	11617	8759.44	12525	844.835	11798.4	1875.33	4237.75	20348.8	615.978	468.611
Stearoylethanolamide	HMDB0013078	Organic nitrogen compounds	Organonitrogen compounds	Amines		41.5	15.2	M+H-H2O	C20H41NO2	-2.63015	28166	33997.3	33439.6	18643.8	17182.5	16455.3	19728.9	17752.7	22273.4	16392.2	25142.1	22109.1	14978.6	16479.1	17741.6	15739.7	21050.5	23948.9	17849.9	18724.6	22412.6	20954.3	22125.7	24077.2	17911.7	19930.7	22220.1	16875.2	27175.3	16972.6	18712.1	20450.6	1.17897e+06	1.2036e+06	1.11814e+06	1.2504e+06	1.26489e+06	1.26028e+06	1.22298e+06
Benzyl acetate	HMDB0031310	Benzenoids	Benzene and substituted derivatives	Benzyloxycarbonyls	C15513	41.5	13.5	M+H	C9H10O2	-1.56728	5702.18	5158.78	7035.1	10324.2	7171.02	7489.62	5205.23	9568.52	11559.3	6820.67	5828.77	5122.05	7861.43	13552.4	8725.5	7867.92	6753.37	5000.97	9203.79	7953.41	7834.91	5669.47	6874.66	17016.5	6027.4	4569.42	6671.85	7161.05	6752.31	5302.33	4590.04	7139.16	5184.1	2541.4	2835.37	4808.4	2098.76	2390.89	4770.92
N1-Methyl-2-pyridone-5-carboxamide	HMDB0004193	Organoheterocyclic compounds	Pyridines and derivatives	Pyridinecarboxylic acids and derivatives	C05842	41.2	11.4	M+H	C7H8N2O2	-2.10106	57758	36828.7	21043.2	77248.7	40204.5	39477.5	27488	30128.9	14632.7	50203.7	62143.8	38337.3	32520.4	21569	43479.5	30628.1	34572.1	45589.7	24150.2	27661.5	45318.3	43715.3	31857.1	52120.1	77057.6	29444.4	28963.7	42602.5	66480.6	74607.1	54627.4	25767.9	23079.2	24661.8	15588.2	20732.3	18483.8	25148.4	13766.2
(R)-1-Octen-3-ol	HMDB0031299	Lipids and lipid-like molecules	Fatty Acyls	Fatty alcohols	C14272	41.2	12.7	M+H-H2O	C8H16O	0.740935	3154.41	3070.51	3396.03	3106.92	3555.1	3278.3	3777.07	3169.92	4104.43	3789.3	3563.97	3964.36	3773.4	3487.33	4219.07	4538.53	3236.42	3044.98	3753.77	3420.9	3442.62	3545.92	4366.47	3619.19	2998.7	4342.7	3748.29	4684.51	3552.07	3682.18	3983.75	3968.11	3021.54	2106.79	2837.66	2613.29	2527.97	2689.69	2675.18
Allopurinol riboside	HMDB0000481	Nucleosides, nucleotides, and analogues	Pyrazolo[3,4-d]pyrimidine glycosides	Unclassified		41.1	23.3	M+H	C10H12N4O5	-2.20795	729.122	835.729	1103.28	1845.95	382.064	26176.6	3391.87	15516.2	324.953	7688.19	3273.6	3420.43	2370.13	2087.36	5812.32	1153.06	1505.36	2238.01	278.504	1185.54	497.263	13798.1	2117.17	1441.39	18324	1768.18	6330.76	5824.32	2491.49	6101.72	4360.47	2309.86	40.1291	8.28327e-08	8.28327e-08	317.728	144.617	8.28327e-08	88.4736
Benzoic acid	HMDB0001870	Benzenoids	Benzene and substituted derivatives	Benzoic acids and derivatives	C00539	41.1	8.93	M+H-H2O	C7H6O2	1.40662	1607.97	528.218	564.135	1543.73	10136.1	4250.64	7697.06	9412.89	3645.65	9631.12	4256.87	3999.47	1219.13	844.941	1437.34	2083.84	2493.89	720.819	1502.83	3711.67	6751.04	2668.51	8767	149114	2408.51	6267.47	1869.66	896.494	2179.94	9326.54	19425.2	3327.12	5610.81	1162.43	427.5	869.245	1428.2	4437.61	801.465
(R) 2,3-Dihydroxy-3-methylvalerate	HMDB0012140	Lipids and lipid-like molecules	Fatty Acyls	Fatty Acids and Conjugates	C06007	41	10.6	2M-H	C6H12O4	-1.80569	1309.31	1237.82	3750.1	168.528	1255.39	1298.54	1409.69	1410.41	538.944	1512.15	662.575	1819.76	1839.8	1796.77	409.239	2831.3	1779.41	1228.54	1541.06	1350.18	1517.29	396.829	494.678	380.724	616.973	3801.86	1587.66	940.501	1391.74	233.183	1199.65	2170.59	148.682	248.602	85.2608	244.168	180.185	115.574	15.7476
3-Hydroxysuberic acid	HMDB0000325	Organic acids and derivatives	Hydroxy acids and derivatives	Medium-chain hydroxy acids and derivatives		41	13	2M-H	C8H14O5	-0.541524	12877.3	8500.96	1661.94	5653.33	15866.1	152.247	1332.58	3696.46	2402.13	12803.1	3583.3	2952.02	16772.3	13593.7	14443.4	4457.4	6855.79	5104.72	4520.02	2797.66	1953.89	510.347	4188.93	2319.89	360.332	2780.02	3084.18	6.25998e-06	500.869	531.027	9839.23	7044.13	5589.46	4183.36	4498.18	3181.77	4505.67	2230.86	3370.69
Oxoglutaric acid	HMDB0000208	Organic acids and derivatives	Keto acids and derivatives	Gamma-keto acids and derivatives	C00026	40.7	11.5	M+K	C5H6O5	3.41591	250410	233003	278107	259829	266112	281995	278024	273790	291342	302796	317410	298208	269543	271926	276625	294292	226269	270843	312026	267046	259079	275730	289657	280287	275666	313993	272410	315539	257213	276599	277906	277491	557156	450747	601035	615149	605428	433471	571504
1-Phenyl-1-propanone	HMDB0032623	Organic oxygen compounds	Organooxygen compounds	Carbonyl compounds		40.5	5.63	M+H	C9H10O	-1.3326	264038	252432	290005	263546	269807	272002	285182	282390	294200	289160	296041	289891	283137	283043	298209	305040	247449	270418	296445	275200	263247	281068	293757	279165	264548	316404	267027	292918	257201	274631	284860	281408	68066.6	78138.4	75300	75501.4	65004.5	86722.6	72922.1
Isoleucylproline	HMDB0011174	Organic acids and derivatives	Carboxylic acids and derivatives	Amino acids, peptides, and analogues		40.4	9.39	M+H	C11H20N2O3	-2.52657	96207.4	90842.7	86571.9	119126	96610.1	115106	117485	83902.3	86788.4	111556	103407	109974	88768.8	105807	88139.2	85360.6	113921	96446.5	78629.8	85262.1	114085	86365.3	82887.9	148039	147376	82279.4	105387	94119.5	101225	102478	166078	94912	1547.12	1373.82	1210.32	1568.94	1326.29	380.795	3037.81
4-Deoxyerythronic acid	HMDB0000498	Organic oxygen compounds	Organooxygen compounds	Carbohydrates and carbohydrate conjugates		40.4	8.16	M+FA-H	C4H8O4	-0.971089	50.6573	68.5847	6.25998e-06	21.0823	105.778	148.507	2542.59	327.933	508.423	1518.28	2528.83	117.424	235.552	224.457	100.322	172.138	727.146	179.805	91.0408	294.996	867.449	344.792	293.068	687.004	33.4291	730.313	168.666	1006.37	306.617	126.002	637.539	192.598	15049.8	14653.4	15812.7	15345.7	14279.1	16522	15138.2
Prostaglandin E2	HMDB0001220	Lipids and lipid-like molecules	Fatty Acyls	Eicosanoids	C00584	40.3	7.74	M+FA-H	C20H32O5	-1.04725	4496.62	10723.7	9482.05	2439.54	13788	6538.68	6125.67	3529.09	11110.5	20102.5	8431.78	3276.59	4401.06	11618	12691.7	4900.81	7406.91	12360	5389.85	3248.31	16299.4	54451.8	16911	12675.6	14844.2	8287.24	7811.72	11483	6527.93	8460.39	18485.3	4745.08	8023.04	10457.5	7582.23	12713.3	12304.1	3010.8	6233.77
(3Z)-2-Propylpent-3-enoic acid	HMDB0013903	Lipids and lipid-like molecules	Fatty Acyls	Fatty acids and conjugates	C16654	40.2	9.61	M+NH4	C8H14O2	-1.95755	15586.3	7544.77	3651.86	7477.85	9019.25	10869.7	15151.2	12067.3	5146.15	18556.7	8494.23	11010.9	9805.82	8410.81	7270.33	7580.94	10520.4	5231.9	6722.74	5299.86	8961.14	14119.7	5435.81	14116.1	8873.32	9769.96	5053.05	5721.36	9391.94	7786.63	6604.65	7108.62	7839.05	4504.21	5667.6	22559.8	13116.2	2050.61	18144.9
Dihydrotestosterone	HMDB0002961	Lipids and lipid-like molecules	Steroids and steroid derivatives	Androstane steroids	C03917	40.2	9.4	M+FA-H	C19H30O2	-0.613041	1031.52	68.8017	6.25998e-06	69.8861	451.974	729.154	56.8872	668.822	29540.7	1937.06	697.311	866.592	6.25998e-06	633.677	507.987	91.8678	868.286	303.693	579.268	461.203	941.998	946.526	400.116	2350.77	83.6464	595.544	692.863	830.333	6.25998e-06	6.25998e-06	893.963	2071.49	1280.97	890.277	2357.45	3194.04	2714.35	479.469	3482.15
2-Octanone	HMDB0031294	Organic oxygen compounds	Organooxygen compounds	Carbonyl compounds		40	2.01	M+H-H2O, M+H, M+Na	C8H16O	0.617923	473843	489651	599123	523125	523903	531638	535882	532402	569949	577822	548357	459322	446378	483677	495624	527518	481329	494769	598602	552724	514578	527761	550521	527566	509510	550576	432837	426131	389999	480931	505076	492008	387.943	408.355	321.829	349.723	411.529	468.866	445.428
2-Tetradecanone	HMDB0030924	Organic oxygen compounds	Organooxygen compounds	Carbonyl compounds		40	5.15	M+NH4	C14H28O	-2.49044	63327.2	39545.5	58153.5	41062.1	48414.8	37500.9	40125.3	51207.2	38532.7	37111.2	39064.9	38467.8	42648.3	41141.1	52839.6	46113	38690.6	36929.3	30514.6	41016.6	33454.8	32723.4	38061.5	36746.7	40418.8	56387.7	37812	38206.2	45933.3	44644.5	40272.3	37574.8	718.938	858.027	795.171	746.773	947.312	750.068	1096.5
2-Isopropylmalic acid	HMDB0000402	Lipids and lipid-like molecules	Fatty Acyls	Fatty acids and conjugates	C02504	39.9	4.37	M+H-H2O	C7H12O5	-1.95272	745369	683872	781954	701000	705090	719797	711447	697109	725919	755619	754186	747921	722706	738919	774159	795840	702147	756100	811604	742006	655981	707077	713544	703736	678215	785400	685885	726009	639279	739214	742220	762580	390701	432586	414571	412325	364650	457532	420497
2-Heptanone	HMDB0003671	Organic oxygen compounds	Organooxygen compounds	Carbonyl compounds	C08380	39.8	0	M+H	C7H14O	0.153998	281098	284909	318811	283864	276051	282101	278644	286171	300334	296315	284980	288364	282191	284534	298484	299923	268751	259537	314273	286256	264543	280096	288628	281255	270332	309217	259236	259134	237293	283394	301741	290943	202075	218461	211606	213912	188183	229894	213913
Dehydroepiandrosterone sulfate	HMDB0001032	Lipids and lipid-like molecules	Steroids and steroid derivatives	Sulfated steroids	C04555	39.8	3.66	M-H, 2M-H	C19H28O5S	-1.12711	3.44957e+06	2.68016e+06	1.65262e+06	2.56204e+06	4.03678e+06	2.61652e+06	2.13958e+06	1.54485e+06	4.38157e+06	1.17469e+06	5.24712e+06	3.08024e+06	4.11829e+06	3.58252e+06	729682	3.9413e+06	2.99399e+06	3.54569e+06	1.55132e+06	4.09483e+06	1.82429e+06	6.52028e+06	1.35858e+06	3.20989e+06	810609	1.73406e+06	1.20379e+06	4.57367e+06	1.48926e+06	1.90407e+06	1.45782e+06	4.89882e+06	1.11993e+06	3.14987e+06	2.09308e+06	2.55923e+06	2.47579e+06	808087	1.15495e+06
Benzaldehyde	HMDB0006115	Benzenoids	Benzene and substituted derivatives	Benzoyl derivatives	C00261	39.7	0	M+H	C7H6O	0.921299	161130	164118	190348	169636	166620	170332	168974	169156	181830	182342	172992	159860	156145	164828	167993	172154	160633	154346	186715	172053	160970	169420	177379	167426	163051	190871	162872	151990	135468	163660	172766	171052	5354.6	5192.25	5282.07	6135.94	4869.4	5264.19	4569.61
Gentisate aldehyde	HMDB0004062	Organic oxygen compounds	Organooxygen compounds	Carbonyl compounds	C05585	39.7	3.86	M+H-H2O	C7H6O3	0.0966354	3358.5	1773.9	1618.24	1930.17	13688.5	2832.04	2123.29	3590.37	1917.84	2841.56	6906.92	2177.28	2982.69	3195.31	1806.13	2107.91	4114.42	1325.01	4717.12	1650.98	2288.61	6136.06	3325.56	3821.45	3635.4	1731.08	2263.99	2487.51	4424.58	2824.84	3054.06	1308.51	10555.9	40040.1	9305.62	49674.8	25223.1	16192.4	38079.1
2-Propyl-2,4-pentadienoic acid	HMDB0060682	Lipids and lipid-like molecules	Fatty Acyls	Fatty acids and conjugates	C16656	39.7	0	2M-H	C8H12O2	-0.738192	869.188	179.848	829.355	772.461	1544.99	682.263	844.436	1504.77	1768.44	2063.27	397.427	372.995	1460.43	3219.07	1190.83	1064.04	3464.74	994.518	196.583	1061.06	906.224	631.766	1490.47	1064.96	897.159	247.121	331.404	481.901	1119.11	944.181	781.668	512.052	662.061	1215.24	1034.96	1047.21	851.911	982.03	1182.6
Caprylic acid	HMDB0000482	Lipids and lipid-like molecules	Fatty Acyls	Fatty acids and conjugates	C06423	39.6	0	2M-H	C8H16O2	-0.618131	125.331	108.417	6.25998e-06	6.25998e-06	262.155	6.25998e-06	6.25998e-06	6.25998e-06	135.845	119.296	6.25998e-06	286.367	256.223	6.25998e-06	145.451	6.25998e-06	49.9384	54.7645	81.4709	118.589	266.861	6.25998e-06	6.25998e-06	121.709	6.25998e-06	6.25998e-06	53.0593	77.0718	65.2436	6.25998e-06	162.47	114.906	44063.2	50209.5	48268.6	49232.4	43852.7	53833.1	51012.7
Palmitoleoyl Ethanolamide	HMDB0013648	Organic nitrogen compounds	Organonitrogen compounds	Amines		39.6	6.95	M+H-H2O, M+H	C18H35NO2	-2.78473	20718.1	21819.6	20295.2	7385.82	3182.17	3104.36	13798.5	4663.82	7294.27	1047.18	2906.16	8806.87	3455.63	1417.29	7175.94	1635.51	9720.93	11743.9	4401.95	3254.7	18096	4781.91	11359.4	2821.21	4630.91	7321.48	9497.6	1913.97	22508.8	1655.95	10064	6688.93	294103	369685	158836	322122	160828	197632	265062
Pyridoxal	HMDB0001545	Organoheterocyclic compounds	Pyridines and derivatives	Pyridine carboxaldehydes	C00250	39.6	0	2M-H	C8H9NO3	-0.468386	73.032	154.871	153.253	233.645	215.039	365.585	178.9	280.497	207.722	144.327	189.073	200.328	329.02	387.768	309.568	94.4841	327.898	311.586	43.4143	179.551	135.363	364.009	1084.34	31.025	749.412	371.577	607.131	404.122	470.772	448.492	158.249	879.058	746.098	360.176	554.52	535.279	573.97	694.63	530.062
Homogentisic acid	HMDB0000130	Benzenoids	Benzene and substituted derivatives	Phenylacetic acids	C00544	39.6	0.741	M+H-H2O, M+H	C8H8O4	-1.34926	298560	238886	18081.5	75610.4	464303	501697	774119	174813	1.35546e+06	533739	108888	240412	146337	764976	20737.1	1.93871e+06	1.65463e+06	157600	354710	186363	315990	1.37062e+06	35432.9	61280.8	68510.6	7661.58	3845.08	129466	58475.1	8796.95	53786.1	1.10409e+06	35601.9	97324.4	33569.3	26207.6	194215	6808.82	27118.9
Phenylpropionylglycine	HMDB0000860	Organic acids and derivatives	Carboxylic acids and derivatives	Amino acids, peptides, and analogues		39.6	7.02	M-H2O-H	C11H13NO3	-4.95504	46.7941	27.5432	12.5179	25.8603	25.2873	6.25998e-06	52.8958	15.1931	18.8649	6721.83	32.8527	25.1853	37.873	32.8381	49.9131	6.25998e-06	28.1796	6.25998e-06	15.2972	9.76886	26.4256	31.647	13.7354	15.3889	15.3758	34.5678	1495.48	6.25998e-06	6.25998e-06	100.475	43.4102	20.5347	288.271	270.277	282.03	1036.28	554.954	278.855	332.289
Dihydro-5-pentyl-2(3H)-furanone	HMDB0031531	Organoheterocyclic compounds	Lactones	Gamma butyrolactones		39.6	0	2M-H	C9H16O2	-0.661191	1153.3	1391.43	1592.89	1318.11	1895.15	980.417	840.666	1072.32	745.037	736.122	1497.92	724.333	2276.42	1784.46	1403.54	657.437	1055.49	1098.74	984.768	2226.41	2232.18	264.325	2140.21	1178.65	965.599	857.073	1354	511.181	706.6	2077.79	265.228	1757.48	15326	21704.2	20827.8	19568.8	16708.9	24330.8	18879.4
Pentadecanal	HMDB0031078	Lipids and lipid-like molecules	Fatty Acyls	Fatty aldehydes	C01948	39.6	4.84	M+NH4	C15H30O	-2.43223	5242.78	3282.43	4803.76	3787.59	3019.67	3091.47	2840.98	2975.26	3511.55	2616.26	7235.75	3532.15	3758.96	4726.54	3533.2	3311.5	3308.27	3649.26	19507.6	2951.38	3077.12	2937.04	2915.69	4329.53	3314.13	4057.8	3358.85	12031.9	4171.33	4343.43	2818.88	3359.53	1393.84	1232.57	892.449	1260.72	1359.48	881.319	1492.91
cis-3-Hexenyl acetate	HMDB0040215	Organic acids and derivatives	Carboxylic acids and derivatives	Carboxylic acid derivatives	C19757	39.5	0	2M-H	C8H14O2	-1.48758	1650.31	1354.17	1280.11	1609.22	1418.24	1282.6	1297.36	1109.71	1259.17	1285.43	1248.65	1628.62	1472.53	1602.66	1719.56	1740.05	1306.42	1267.12	1327.23	1066.71	1165.96	1215.28	1546.08	1174.38	1182.21	1344.54	1155.39	1400.37	1270.86	1449.09	1883.05	1359.17	11614.6	14934.3	13249.6	13920.8	11057	15281.9	14098.5
2-ene-Valproic acid	HMDB0013902	Lipids and lipid-like molecules	Fatty Acyls	Fatty acids and conjugates	C16653	39.5	0	2M-H	C8H14O2	-0.953331	771.553	526.362	443.211	553.03	616.596	589.596	667.856	517.753	716.63	510.821	728.133	729.342	806.082	785.583	832.832	767.965	499.192	394.87	689.213	555.379	536.369	731.778	394.278	719.558	769.94	713.806	831.402	965.653	798.929	862.189	1014.49	1019.83	1979.19	2143.32	1954.91	1966.7	2086.46	2044.94	1940.57
D-Glyceraldehyde 3-phosphate	HMDB0001112	Organic oxygen compounds	Organooxygen compounds	Carbohydrates and carbohydrate conjugates	C00118	39.5	0	M+H	C3H7O6P	-0.361419	74841.1	70043.8	64188.8	74879.5	72071	71593.6	78976.4	81604.2	78084.8	77803.7	81201.4	73615.9	74608.5	75500.3	76060.5	79308	71065.9	71708.1	71693.4	75602.7	71930.2	77835.8	83420.6	72821	71114.1	63981.6	75266	86179.2	71877.6	77922	77989.3	75206.2	8231.22	7983.73	8172.57	8118.28	8666.95	9491.73	7964.5
D-Glucose	HMDB0000122	Organic oxygen compounds	Organooxygen compounds	Carbohydrates and carbohydrate conjugates	C00221	39.5	3.25	M+Na	C6H12O6	-2.44339	184111	245877	93136.3	185247	198429	178783	154177	473350	208669	275560	216759	207747	201053	225666	232104	230559	229494	214407	224204	264261	217785	283934	473239	244466	185956	198786	247829	183026	237768	248207	300652	271153	117265	105994	81240.1	85051.1	89125.6	66417.8	80270.2
Glycolic acid	HMDB0000115	Organic acids and derivatives	Hydroxy acids and derivatives	Alpha hydroxy acids and derivatives	C03547	39.5	0	2M-H	C2H4O3	-0.0736207	1281.16	1915.16	3470.61	3053.65	1672.88	5813.41	4500.77	8901.84	2725.21	2723.53	2643.97	4112.28	2264.19	1819.88	3741.53	2036.6	2465.9	5959.1	2165.25	5276.74	1602.45	2400.67	3146.13	3914.98	5651.91	3768.4	5735.14	3387.51	5558.31	5008.93	7379.64	2262.76	1285.21	1476.35	1463.65	3052.52	1983.01	1326.76	2600.83
5-hydroxy-2-oxo-4-ureido-2,5-dihydro-1H-imidazole-5-carboxylate	HMDB0059663	Organic acids and derivatives	Carboxylic acids and derivatives	Amino acids, peptides, and analogues	C12248	39.5	0	2M-H	C5H6N4O5	-0.267645	5354.33	5802.21	9344.07	6046.68	6027.86	5606.69	5510.08	5108.59	5469.21	5671.69	5727.61	5662.97	6976.9	6594.21	7378.66	6338.14	5684.77	5988.97	6192.63	6672.58	6299.57	5075.22	6499.56	6046.51	6864.22	10337.7	6014.4	6098.47	6747.26	5764.56	5880.15	5764.84	5760.91	3029.94	3761.28	2723.21	3773.15	5041.84	4043.46
trans-Jasmone	HMDB0031454	Organic oxygen compounds	Organooxygen compounds	Carbonyl compounds		39.5	0	2M-H	C11H16O	-1.2658	6.25998e-06	227.535	535.424	1428.84	167.222	1060.05	638.096	1167.56	641.552	286.985	443.743	568.32	267.053	6.25998e-06	198.989	746.066	128.255	1593.58	131.323	1374.64	136.871	766.827	6.25998e-06	883.16	675.497	255.14	602.558	489.921	595.425	696.812	351.958	101.452	475.718	291.774	460.928	409.723	270.375	327.503	688.192
2-Hydroxycaproic acid	HMDB0001624	Lipids and lipid-like molecules	Fatty Acyls	Fatty acids and conjugates		39.5	0.533	M+H	C6H12O3	-1.41304	380048	429746	815168	282184	428295	448833	430042	416364	279829	448871	291838	533552	524813	483324	322379	469930	438074	441072	437377	449741	422794	276377	361306	292877	307432	921317	437122	445204	451356	299087	489441	472729	15105.8	13582.6	14843.5	14295.8	14321.4	19819.1	1649.42
2-Furanmethanol	HMDB0013742	Organoheterocyclic compounds	Heteroaromatic compounds	Unclassified	C20441	39.5	6.6	2M-H	C5H6O2	-4.94861	9169.81	9060.64	9028.75	8466.23	8232.02	8520.93	8552.94	7915.08	8054.94	8727.17	8354.59	8075.65	7663.67	7261.87	8651.99	7760.46	8064.5	7650.51	9203.57	8086.15	8162.32	7601.21	8291.68	8098.27	7814.05	9138.52	7837.85	8365.81	8048.92	8099.58	8103.82	7509.45	605.664	210.807	177.82	86.3103	59.2823	122.422	81.1215
Glycerol 3-phosphate	HMDB0000126	Lipids and lipid-like molecules	Glycerophospholipids	Glycerophosphates	C00093	39.5	0	M-H2O-H	C3H9O6P	-0.62456	681.151	649.147	506.088	705.386	622.996	565.484	647.936	494.458	512.743	636.382	577.003	557.821	505.722	566.825	622.063	547.209	629.26	641.833	652.477	641.667	630.424	541.863	589.415	639.277	587.922	701.899	557.647	654.264	583.609	484.768	563.915	565.015	2474.55	2891.13	2673.26	2503.07	2860.79	2801.99	2677.85
Ketoleucine	HMDB0000695	Organic acids and derivatives	Keto acids and derivatives	Short-chain keto acids and derivatives	C00233	39.4	0	2M-H	C6H10O3	-1.52494	878.867	333.55	259.436	728.123	1769.52	144.675	145.08	559.206	289.867	743.216	672.511	1138.26	1544.65	1989.75	959.545	329.329	902.691	486.994	567.719	506.142	377.536	80.7543	982.631	646.565	93.5064	292.329	511	86.7844	266.225	479.881	452.806	1736.38	547.382	237.448	156.917	1574.47	405.963	82.1452	1604.06
3-Methylxanthine	HMDB0001886	Organoheterocyclic compounds	Imidazopyrimidines	Purines and purine derivatives	C16357	39.4	0	2M-H	C6H6N4O2	-0.0858083	2129.33	776.678	383.618	2294.98	599.951	708.315	1240.94	4613.94	308.635	2567.42	2686.72	2790.2	1094.72	2814.01	373.738	627.771	605.097	904.587	375.734	1488.76	1212.41	1051.88	4361.05	9027.89	1679.93	1877.36	5064.01	248.78	1562.3	2704.81	1226.05	1142.01	2142.1	2289.54	191.284	650.878	8.28327e-08	263.339	279.803
3-Hydroxy-4,5-dimethyl-2(5H)-furanone	HMDB0031306	Organoheterocyclic compounds	Dihydrofurans	Furanones		39.4	0	2M-H	C6H8O3	-1.55169	721.372	104.939	201.979	247.004	471.399	38.8039	333.345	333.409	150.232	364.253	487.018	25.2008	672.104	550.176	468.513	249.847	646.062	126.709	300.694	163.686	267.63	103.304	324.133	103.627	87.8081	187.45	151.712	19.1246	105.968	98.6968	295.04	555.545	54.332	72.7448	8.28327e-08	462.148	104.278	284.674	218.509
Isopyridoxal	HMDB0004290	Organoheterocyclic compounds	Pyridines and derivatives	Pyridine carboxaldehydes	C06051	39.4	0	2M-H	C8H9NO3	-0.590295	262.19	456.296	471.917	424.278	389.688	589.916	479.76	346.149	305.208	222.357	464.773	385.277	709.514	654.285	481.474	139.203	761.716	562.294	143.492	260.766	290.508	596.733	1580.18	420.07	1333.5	561.542	915.252	566.701	686.398	616.447	297.355	1416.69	130.442	268.232	31.013	227.383	243.731	139.277	312.634
Pregnanediol-3-glucuronide	HMDB0010318	Lipids and lipid-like molecules	Steroids and steroid derivatives	Steroidal glycosides	C03033	39.4	4.58	M-H	C27H44O8	-0.135636	2776.98	15451.7	5467.35	3889.88	10355.6	2492.69	8949.66	8583.44	6362.23	6070.46	12621.1	7691.31	6311.65	9199.52	1173.14	13404.1	3634.67	7680.43	3484.17	4741.6	2704.73	9438.8	13230.7	13547	3157.82	9139.84	9887.89	2613.74	5157.76	2861.87	4969.95	15925	6078.08	2316.44	6115.06	11404.3	7758.29	731.487	1976.16
3beta-Hydroxypregn-5-en-20-one sulfate	HMDB0060382	Lipids and lipid-like molecules	Steroids and steroid derivatives	Sulfated steroids	C18044	39.4	3.7	M-H	C21H32O5S	-0.880182	54625.1	108777	96526.9	52445.8	77739.1	80975.5	48868.2	63720.2	60707.4	21031.3	145795	95133.6	111442	92292.6	39145.9	77312.3	41445.6	81471.7	27634.9	68491.4	39375.3	194850	78511.1	55726.2	62164	35837.9	61049	99101.9	38535.6	61717.2	27361.6	253595	46567.7	42659.8	92387.5	78374.1	95986.5	7831.08	30572.6
Dodecanedioic acid	HMDB0000623	Lipids and lipid-like molecules	Fatty Acyls	Fatty acids and conjugates	C02678	39.4	0	2M-H	C12H22O4	-0.141303	552.812	1334.27	6.25998e-06	734.661	2265.8	1078.6	1775.49	792.341	2858.86	8643.75	1546.81	2830.78	416.3	2088.99	3558.82	686.94	1388.23	3904.89	3187.98	1383.44	3394.15	4263.34	1178.33	915.184	3242.09	6.25998e-06	3924.98	10228.3	2995.26	769.14	822.027	5522.34	8.28327e-08	1561.9	8.28327e-08	1176.62	248.103	485.782	193.407
3-Hydroxydodecanedioic acid	HMDB0000413	Organic acids and derivatives	Hydroxy acids and derivatives	Medium-chain hydroxy acids and derivatives		39.4	0	2M-H	C12H22O5	-0.39215	213.368	3835.44	6.25998e-06	6.25998e-06	6884.74	6.25998e-06	141.09	412.39	185.118	7279.94	685.957	121.864	3934.77	2604.12	2740.41	252.189	317.276	659.772	323.265	6.25998e-06	951.927	6.25998e-06	1978.15	6.25998e-06	6.25998e-06	6.25998e-06	135.515	6.25998e-06	6.25998e-06	6.25998e-06	2330.97	1218.17	585.948	659.997	8.28327e-08	230.827	496.311	8.28327e-08	188.346
1-Methyl-4-nitroimidazole	HMDB0060659	Organoheterocyclic compounds	Azoles	Imidazoles	C16621	39.3	0	M-H2O-H, M-H	C4H5N3O2	-1.86445	32637.2	29643.4	27305	25105.3	25552.6	25279.9	25391.5	22509	23794.3	23952.1	24660.3	28623.6	27241.5	29505.5	30377.4	30515.6	27019.3	23149.4	25767.4	22276	24226	24879.9	25141.5	23908.8	23346.9	28285.4	24939.5	26294.4	25582.7	26491.6	29097.8	26069.9	9520.32	9564.67	9288.59	9348.85	9027.21	9994.97	9061.11
Succinylacetone	HMDB0000635	Organic acids and derivatives	Keto acids and derivatives	Medium-chain keto acids and derivatives		39.3	1.53	M+H	C7H10O4	-2.41407	352590	325165	372642	360550	360643	366491	365527	360890	371558	384397	352502	374603	378416	380386	391833	392115	333908	326320	399722	357842	343399	365328	362113	365824	346270	398999	341390	376165	316278	368995	396268	385508	127984	151572	139927	147566	133465	158232	153472
Indole-5,6-quinone	HMDB0006779	Organoheterocyclic compounds	Indoles and derivatives	Unclassified	C05579	39.3	0	M+NH4	C8H5NO2	-1.79279	618.663	637.994	402.215	815.695	612.091	785.339	999.725	1095.32	745.158	945.587	751.201	662.83	837.136	466.321	801.762	1036.1	1039.54	867.384	623.81	803.508	999.623	1001.36	762.389	941.181	1051.87	825.402	876.931	696.809	1030.71	953.892	990.294	842.615	3801.32	3626.98	3567.22	2853.39	3165.2	3898.85	3887.3
Dihydroxyacetone phosphate	HMDB0001473	Organic oxygen compounds	Organooxygen compounds	Carbohydrates and carbohydrate conjugates	C00111	39.3	0	2M-H	C3H7O6P	-1.78252	8971.56	8783.76	7925.81	7708.93	8335.9	8459.12	8187.79	7918.43	8668.27	9490.89	8406.95	8812.6	8658.17	7555.51	8303.78	8193.37	7674.53	7707.68	8950.3	7350.17	7819.26	7860.41	8302.96	8700.56	8092.55	9367.83	8421.84	9034.81	8427.7	7988.94	9007.53	7735.32	71582.5	74372.1	81970.2	75415.6	71230.7	79421.9	70823.1
Pelargonic acid	HMDB0000847	Lipids and lipid-like molecules	Fatty Acyls	Fatty acids and conjugates	C01601	39.3	0	2M-H	C9H18O2	-1.34857	2799.67	2274.7	2888.8	1932.13	6808.04	1852.17	1795.67	3022.14	3281.14	3192.46	1662.73	2441.06	6681.23	4965.03	4915.14	3129.95	2175.33	2120.2	3761.01	2436.78	8532.91	2154.93	3759.89	2036.96	2232.79	2298.86	2334.81	1706.87	3212.21	3681.7	2161.2	3297.19	2992.12	2745.36	3619.59	3959.45	3773.88	2528.69	7144.82
AICAR	HMDB0001517	Nucleosides, nucleotides, and analogues	Imidazole ribonucleosides and ribonucleotides	1-ribosyl-imidazolecarboxamides	C04677	39.3	3.22	M+FA-H	C9H15N4O8P	2.33864	6.25998e-06	6.25998e-06	43.0634	6.25998e-06	6.25998e-06	6.25998e-06	0.211853	6.25998e-06	6.25998e-06	6.25998e-06	6.25998e-06	6.25998e-06	391.053	729.075	6.25998e-06	6.25998e-06	6.25998e-06	6.25998e-06	6.25998e-06	6.25998e-06	36.2573	6.25998e-06	6.25998e-06	6.25998e-06	6.25998e-06	6.25998e-06	6.25998e-06	6.25998e-06	26.8898	483.588	82.6828	6.25998e-06	1269.51	1428.33	1509.07	1334.03	1266.54	1486.2	1208.17
trans-Ferulic acid	HMDB0000954	Phenylpropanoids and polyketides	Cinnamic acids and derivatives	Hydroxycinnamic acids and derivatives	C01494	39.3	0	M+H-H2O	C10H10O4	-1.51385	1394.4	1386.97	1845.59	1455.45	1498.74	1798.6	1198.76	1396.66	1794.16	1543.85	1652.06	1479.35	1519.66	986.232	1496.12	1081.69	1430.75	1189.91	2059.76	2074.86	2017.57	1133.45	2593.75	1641.44	1624.84	1271.18	1184.89	1738.04	1234.01	1517.28	1418.98	1538.94	494.587	429.279	420.089	330.483	354.109	71965.1	341.182
2,3-Heptanedione	HMDB0031476	Organic oxygen compounds	Organooxygen compounds	Carbonyl compounds		39.3	0	2M-H	C7H12O2	-1.42937	362.435	278.031	311.94	347.434	776.329	101.95	206.839	320.222	290.946	454.142	172.983	249.117	1069.38	781.419	478.306	255.988	434.415	384.477	444.699	497.341	965.572	113.514	393.343	453.688	271.635	224.511	767.04	65.3606	115.899	471.109	389.387	419.582	13838.8	2451.9	1229.01	14821.9	8857.82	1851.83	12064.9
D-Erythrose 4-phosphate	HMDB0001321	Organic oxygen compounds	Organooxygen compounds	Carbohydrates and carbohydrate conjugates	C00279	39.3	0	2M-H	C4H9O7P	-1.28463	8033.84	7576.7	8032.19	8046.76	7874.88	8270.98	8145.56	7890.79	8254.99	8349.6	7245.22	7707.6	7183.78	7752.06	8057.72	7993.37	7513.95	7572.42	8012.19	7423.41	7910.06	8183.68	8246.88	8352.5	7415.14	9384.6	7720.17	8712.74	7343.1	7197.57	8460.09	7386.42	21565.7	21033.8	21691.4	19932.6	20127.4	19718.3	20868.3
2-Hydroxy-3-methylbutyric acid	HMDB0000407	Lipids and lipid-like molecules	Fatty Acyls	Fatty acids and conjugates		39.2	0	M+H-H2O	C5H10O3	1.74052	99358.6	101814	118459	110128	110608	110985	110796	110409	117586	118499	113627	106164	102785	104382	108474	112424	101803	100255	125428	109290	108696	107480	113105	110709	106379	123401	97846	99215.4	88974.8	106141	108535	107850	33537.4	39219.9	38000.9	38687	33229.8	39815.9	35059.3
6-Thioxanthine 5'-monophosphate	HMDB0060418	Organoheterocyclic compounds	Diazines	Pyrimidines and pyrimidine derivatives	C16618	39.2	6.63	M+FA-H	C10H13N4O8PS	-2.34407	159291	180030	251714	166623	177655	172406	165207	144060	159304	180073	176610	236110	232053	199146	197893	190667	187073	181199	160942	176457	202560	194814	219619	190326	204606	276046	181914	187950	169582	211539	176439	182522	25918.6	37241.1	73059.4	51841.2	79017.1	62830.5	41208.4
L-Lyxonate	HMDB0060255	Organic oxygen compounds	Organooxygen compounds	Carbohydrates and carbohydrate conjugates	C05412	39.2	2.87	M-H	C5H10O6	-0.214137	24.7492	23.3415	6.25998e-06	93.6794	156.778	85.6484	3399.72	603.847	817.68	1916.73	1164.36	237.727	120.209	157.017	102.062	187.841	1436.77	114.657	75.4694	328.142	1076.33	194.446	252.952	165.403	70.709	1175.97	210.802	1692.97	706.896	180.486	622.086	185.394	440.827	47.9798	8.28327e-08	273.331	8.28327e-08	8.28327e-08	8.28327e-08
Dehydroepiandrosterone	HMDB0000077	Lipids and lipid-like molecules	Steroids and steroid derivatives	Androstane steroids	C01227	39.2	1.24	M+FA-H	C19H28O2	-0.759275	65.0796	6.25998e-06	6.25998e-06	6.25998e-06	56.0332	1440.68	6.25998e-06	474.357	4692.41	6.25998e-06	6.25998e-06	6.25998e-06	6.25998e-06	325.528	6.25998e-06	6.25998e-06	313.668	6.25998e-06	6.25998e-06	401.714	70.9344	278.567	80.9133	72.3699	6.25998e-06	797.583	6.25998e-06	6.25998e-06	6.25998e-06	76.6913	6.25998e-06	6.25998e-06	1244.44	1033.38	4156.96	1614.19	3490.22	1627.89	2614.63
(all-Z)-8,11,14-Heptadecatrienal	HMDB0041333	Lipids and lipid-like molecules	Fatty Acyls	Fatty aldehydes	C16343	39.2	0	M+FA-H	C17H28O	-0.71016	637.876	99.2984	330.058	444.828	275.975	6.25998e-06	127.807	624.052	723.81	554.495	6.25998e-06	358.256	3201.63	769.548	1788.69	6.25998e-06	850.079	223.057	1183.05	336.624	1351.87	6.25998e-06	658.272	6.25998e-06	226.389	6.25998e-06	761.96	6.25998e-06	90.2766	605.51	6.25998e-06	501.697	663.304	269.476	984.615	1308.81	690.687	536.069	1143.44
6-Hydroxypseudooxynicotine	HMDB0240264	Organic oxygen compounds	Organooxygen compounds	Carbonyl compounds	C01297	39.2	0	M+H	C10H14N2O2	0.820767	9970.89	8629.55	4894.85	10588.1	8952.27	7862.7	12407.3	9427.33	15433.2	9268.71	13846.8	7540.03	25337.7	7644.44	10383.4	10261.7	6757.99	10933.4	10066.2	5680.04	14054	15896.7	9393.47	4626.37	11514.4	15844.4	3901.4	17414.2	11283.1	9065.29	11920.5	9995.9	6028.23	4532.23	3428.85	2178.3	3057.15	3420.23	4690.37
L-Phosphoarginine	HMDB0029438	Organic acids and derivatives	Carboxylic acids and derivatives	Amino acids, peptides, and analogues	C05945	39.2	0	M+H	C6H15N4O5P	1.68907	4151.01	3879.92	4796.93	3640.48	4059.62	3601.34	4006.63	3562.16	3788.02	3705.34	3819.15	3776.68	4138.56	4295.11	3714.9	3814.65	3445.88	4407.52	4444.03	4197.84	3989.83	3658.93	3624.49	3359.37	3172.21	4412.05	3628.92	3864.46	2901.99	2918.91	3505.6	3411.14	1050.79	1168.52	1035.09	1118.48	987.015	1243.65	1002.49
Phenylalanylproline	HMDB0011177	Organic acids and derivatives	Carboxylic acids and derivatives	Amino acids, peptides, and analogues		39.2	0	M+H-H2O	C14H18N2O3	-1.77754	535.052	403.654	611.527	2855.92	1060.24	46.625	819.615	1522.98	542.059	364.629	1668.75	347.133	1198.07	263.31	741.69	656.756	867.093	411.645	1098.08	184.399	6.25998e-06	1150.09	795.055	297.558	506.258	6.25998e-06	444.151	407.627	323.235	138.78	1164.57	269.098	438.688	108.73	338.852	647.239	571.196	8.28327e-08	948.279
Traumatin	HMDB0037326	Lipids and lipid-like molecules	Fatty Acyls	Fatty acids and conjugates	C16309	39.2	0	M+FA-H	C12H20O3	-1.16895	362.37	192.233	310.778	312.953	227.725	200.975	351.982	153.933	232.159	129.414	161.809	189.906	190.317	255.117	152.313	179.797	292.488	246.475	171.923	308.386	276.38	281.5	159.126	260.991	271.128	209.889	208.521	163.117	163.177	306.377	230.642	244.498	1600.04	2617.18	2144.01	2138.49	1593.85	2557.64	2112.55
(2E,4E)-2,4-Hexadienoic acid	HMDB0029581	Lipids and lipid-like molecules	Fatty Acyls	Fatty acids and conjugates		39.2	0	2M-H	C6H8O2	-2.52046	933.689	856.239	1905.76	879.417	1510.23	682.128	689.838	865.115	1277.26	2347.83	581.431	1118.95	1467.21	1728.85	884.926	977.02	1435.6	476.356	638.61	1016.25	767.347	398.871	2255.52	1302.02	664.748	540.178	715.149	630.223	1191.59	666.348	966.058	818.741	5789.85	6673.17	6047.11	4898.73	6539.65	5778.21	5714.39
Heptanoic acid	HMDB0000666	Lipids and lipid-like molecules	Fatty Acyls	Fatty acids and conjugates	C17714	39.1	0	M+H-H2O, M+H	C7H14O2	0.458546	129498	135618	156415	141557	138754	140951	138903	136820	150306	147235	142507	129365	128392	130366	135893	137331	130280	131310	160903	146537	139307	142335	142472	139835	132114	148057	120051	124300	109914	130681	139522	133517	449.439	684.678	859.38	468.464	1078.73	290.934	848.502
3,4-Hexanedione	HMDB0031492	Organic oxygen compounds	Organooxygen compounds	Carbonyl compounds		39.1	0	M+H	C6H10O2	0.0664562	88572	94812.2	114473	108181	107258	107523	108177	96523.6	105890	108386	102797	79214.2	77048.2	82805.6	84433.4	91313.8	94728.2	103136	124143	113488	106935	103408	109192	102254	94735.3	102262	77215.9	80338.4	70247.7	84919.6	88355.1	85583.2	2592.28	690.715	1127.84	6777.84	2635.02	1009.81	7695.21
Ciliatine	HMDB0011747	Organic acids and derivatives	Organic phosphonic acids and derivatives	Organic phosphonic acids	C03557	39.1	0	M+H	C2H8NO3P	0.972985	6905.34	8186.41	6272.23	7190.16	8006.21	8224.22	8766.15	8398.39	7705.74	8561.52	10102.5	7365.39	7811.23	6088.02	6697.47	8803.67	8249.77	8109.4	6202.75	7410.99	7914.99	8572.39	7227.73	7766.45	7543.58	6699.76	7759.93	7533.65	6714.25	7373.83	6944.2	8001.65	6211.27	6236.08	6695.93	5600.79	5370.68	6135.76	6290.92
Ascorbic acid	HMDB0000044	Organoheterocyclic compounds	Dihydrofurans	Furanones	C01041	39.1	0	2M-H	C6H8O6	-2.03785	1273.47	1211.6	768.489	998.472	1079.35	1943.81	889.289	1373.07	576.018	1006.33	1390.58	668.866	1752.83	416.938	957.09	1277.16	2111	1975.52	1827.14	1095.23	1211.86	1128.46	286.036	1787.3	1999.27	1258.44	652.131	1008.29	849.968	2565.39	3217.82	610.671	1028.52	736.694	790.328	768.498	904.141	672.153	614.869
Pyridoxamine 5'-phosphate	HMDB0001555	Organoheterocyclic compounds	Pyridines and derivatives	Pyridoxamines	C00647	39.1	0	M+FA-H	C8H13N2O5P	-0.36444	565.992	774.712	1126.53	704.952	620.78	655.548	698.372	516.531	600.194	577.753	583.924	929.858	702.078	731.195	608.434	701.091	938.233	577.967	765.353	579.831	702.063	714.23	530.486	619.429	756.778	609.758	871.9	731.198	949.847	854.632	712.538	540.077	321.255	550.316	745.615	657.017	457.149	743.535	509.179
Beta-Glycerophosphoric acid	HMDB0002520	Lipids and lipid-like molecules	Glycerophospholipids	Glycerophosphates	C02979	39.1	0	M-H	C3H9O6P	0.0408909	154.542	125.293	187.102	26.0475	122.005	128.462	100.149	124.202	109.077	131.444	72.8506	101.408	92.3318	188.63	62.1052	184.263	85.7697	103.561	204.336	143.933	149.677	175.302	260.19	20.1884	45.9148	115.2	106.938	163.982	145.555	119.167	140.197	187.033	1166.3	979.415	1029.09	895.821	996.008	1048.41	878.222
3-Methoxytyrosine	HMDB0001434	Organic acids and derivatives	Carboxylic acids and derivatives	Amino acids, peptides, and analogues		39.1	5.64	M-H2O-H	C10H13NO4	-4.778	453.448	436.43	300.112	382.611	488.023	363.936	528.254	634.349	1824.08	3060.53	1911.97	1667.47	1156.25	1773.6	6021.32	853.273	436.93	446.329	470.491	335.511	534.971	444.354	792.96	1371.22	657.085	627.411	740.733	1371.48	3173.9	1379.72	854.581	523.626	1310.9	948.338	1380.33	1520.56	1214.93	2706.25	1248.91
2,3-Hexanedione	HMDB0031491	Organic oxygen compounds	Organooxygen compounds	Carbonyl compounds		39.1	0	2M-H	C6H10O2	-2.78539	1843.93	1595.92	1664.55	1227.04	1328.28	1090.4	1216.46	1053.94	959.471	936.698	799.708	984.374	918.679	1191.83	781.451	888.707	1415.62	1329.48	1338.67	1372.78	1239.45	963.064	999.082	1054.47	1040.47	1230.6	905.99	1007.89	1006.65	929.096	1070.88	912.778	8.28327e-08	57.2131	8.28327e-08	8.28327e-08	129.059	8.28327e-08	8.28327e-08
Delta-Hexanolactone	HMDB0000453	Organoheterocyclic compounds	Lactones	Delta valerolactones		39.1	0	2M-H	C6H10O2	-2.72091	2523.76	2295.98	2072.12	1652.52	1625.08	1701.71	1725.29	1567.09	1588.6	1604.16	1505.62	1488.08	1408.83	1586.83	1756.29	1536.88	2029.44	1768.63	2059.83	1690.41	1793	1485.31	1674.93	1564.89	1376.44	1745.74	1496.54	1677.5	1603.59	1448.32	1421.92	1316.39	797.62	528.396	1146.24	3315.3	1045.22	967.733	3935.28
1-Methylhistidine	HMDB0000001	Organic acids and derivatives	Carboxylic acids and derivatives	Amino acids, peptides, and analogues	C01152	39	0	M+H	C7H11N3O2	-1.80789	10595	20939	4395.43	20011.5	21911.6	28896.7	37727.5	31491.3	25390.4	15596.8	36327.1	12948.6	6167.42	29689.1	5887.04	22429.9	33749.6	32145.1	15139.2	9120.61	26421.7	14912.8	23875	10224.3	21314.2	68690.6	12063.2	11960.9	15405.4	15937.1	18317.8	23297.1	235.545	354.327	339.508	8.28327e-08	8.28327e-08	414.167	248.448
Citric acid	HMDB0000094	Organic acids and derivatives	Carboxylic acids and derivatives	Tricarboxylic acids and derivatives	C00158	39	0	M+NH4	C6H8O7	0.901245	23575.7	25638.1	28021.2	32022.7	26980.8	25773	32348.8	31985.4	28603	26440.6	30266.5	31962	26155.5	20639.7	21614.4	26932.4	27684.8	25054.5	25611.2	30856.2	24481.9	28989.3	26835.7	26945.7	28524	17833.2	25277.5	22943.1	21711.3	28449.1	27064.4	25795.3	23603.3	15984.8	35772.2	28559	31816.3	26198.4	33620.3
Octanal	HMDB0001140	Organic oxygen compounds	Organooxygen compounds	Carbonyl compounds	C01545	39	0	M+H-H2O	C8H16O	0.754681	5322.81	5055.19	6482.19	5284.87	5474.37	5302.18	5685.08	4961.27	6243.57	5751.06	6412.35	5813.08	5436.81	6409.88	7147.3	6137.72	5317.71	4934.14	6300.32	5051.95	4068.33	4917.31	4510.42	5413.58	6615.51	5988.73	7092.3	6510.46	5752.78	6079.55	3200.99	6112.49	1222.87	1518.01	1470.47	1237.48	1270.14	1586.08	1551.13
Tryptophanol	HMDB0003447	Organoheterocyclic compounds	Indoles and derivatives	Indoles	C00955	39	0	M+H-H2O	C10H11NO	-1.7326	35563.5	29305	19131.3	33693.4	25473.2	51075.2	31481.4	34395	28418	28538.1	36844.3	28930.5	36957.7	25714.9	33465.2	33016.9	47257.2	30990.5	34523.2	30889.3	26285.2	48207.2	33021.4	37479.4	38006.9	26765.7	27263.5	31421.8	32300.5	33668.9	45662.5	40174.9	14224.8	14550.7	14321.9	13168.7	16221.2	15276.1	13104.7
N-Acetyl-L-tyrosine	HMDB0000866	Organic acids and derivatives	Carboxylic acids and derivatives	Amino acids, peptides, and analogues	C01657	39	0	M+FA-H	C11H13NO4	-0.308947	155.424	6.25998e-06	132.1	154.966	135.958	198.196	184.877	73.6655	132.433	288.227	99.6731	116.694	490.467	175.037	326.493	42.0193	640.934	6.25998e-06	6.25998e-06	235.729	250.59	6.25998e-06	197.031	351.745	253.648	109.639	241.192	137.106	96.5258	6.25998e-06	6.25998e-06	95.1699	28025.4	18928.4	28221.2	38497.4	24361.3	21203.8	27871.7
D-Tryptophan	HMDB0013609	Organoheterocyclic compounds	Indoles and derivatives	Indolyl carboxylic acids and derivatives	C00525	39	0.892	M+FA-H	C11H12N2O2	-2.40449	6.25998e-06	186.314	119.066	436.125	143.052	7385.11	6.25998e-06	117.736	416.373	191.427	98.7611	124.458	231.502	275.641	257.386	469.374	972.571	400.543	283.954	226.113	1458.31	1328.82	6.25998e-06	515.634	404.725	275.712	6.25998e-06	376.494	421.059	6.25998e-06	890.18	250.375	9520.87	12471.6	10783.2	10927.5	15212.9	11237.7	11375.1
3a,6a,7b-Trihydroxy-5b-cholanoic acid	HMDB0000364	Lipids and lipid-like molecules	Steroids and steroid derivatives	Bile acids, alcohols and derivatives	C17727	39	2.02	M-H, M+FA-H	C24H40O5	-0.922794	603.598	3588.7	751.09	5140.49	1470.78	1778.31	636.721	1054.78	2619.92	4035.4	3377.4	608.925	1099.79	1247.79	377.641	1799.45	106.196	4191.18	5522.85	711.339	1599.52	6399.61	4378.6	6454.29	2248.65	1039.85	3487.31	1150.43	2471.37	5837.04	8450.76	5736.65	50423.2	40887.9	72265.8	87332.8	89466	45303.2	74100.5
Cuminaldehyde	HMDB0002214	Lipids and lipid-like molecules	Prenol lipids	Monoterpenoids	C06577	38.9	0	M+H	C10H12O	-1.78331	20925.4	24226.2	28542.3	20549.4	19013.6	20882.4	22067.8	21794.6	21741.8	22710.2	25609.5	19668.3	17780	21467.4	22290.9	21326.4	22638.2	20967.5	22649.1	19343.2	22596.2	19980.5	21360.7	20514.9	20766.3	24038.6	18473.7	16985.7	16690.6	19052.6	20419.1	19608.4	59751.5	58600.8	55395.1	53794.3	54501.2	58282.2	56721.9
3-Oxovalproic acid	HMDB0060685	Organic acids and derivatives	Keto acids and derivatives	Short-chain keto acids and derivatives	C16652	38.9	0	M+H-H2O	C8H14O3	-1.7169	34133.1	33511.4	42917.2	37922.1	37611.3	40027.3	40425.7	36017.5	40494.5	41315.6	43216.3	30852	29535	32160	34313.8	34136.7	35827.5	41213.9	43381.4	39907.9	37991.7	36200.8	38575.7	40124.8	35953.7	38924.6	29895.2	31664.5	27537	30394.9	33255.2	33252.1	23789.9	28666.5	26072.8	26727.6	25804	28758	25066.6
Creatinine	HMDB0000562	Organic acids and derivatives	Carboxylic acids and derivatives	Amino acids, peptides, and analogues	C00791	38.9	0	M+Na	C4H7N3O	-1.71375	12181.1	21193.3	1264.99	15740.5	18087.9	15241.3	21027.7	39264.8	22680.6	19648.7	20747	17758.2	19787.1	38130.3	16811.4	25585.5	27551.9	18980.2	16805.4	20167.9	24138.1	33692.6	33276	19415.8	18962.6	22623.3	18016.9	19098.4	20947.9	31334.9	38070.6	30059.5	108548	112892	129421	153907	95287	111824	77378
Phenylacetaldehyde	HMDB0006236	Benzenoids	Benzene and substituted derivatives	Phenylacetaldehydes	C00601	38.9	0	M+H-H2O, M+H	C8H8O	1.56017	27961.1	25387.3	29357.9	27114.1	26953.9	30306.1	27378.4	30737.6	29698.9	32524.6	32024.2	32593.7	29881.8	30412.9	30303.1	30934.4	28998.1	29348.8	31804.1	25762	27252.5	30025.5	31625.2	29326.5	27840.1	29172.1	27450.8	29033.5	25719.3	28416.8	30124	28078.5	19802.2	18600.1	20776.3	25841	19319.3	18002	16228.6
2-Propylglutaric acid	HMDB0060684	Lipids and lipid-like molecules	Fatty Acyls	Fatty acids and conjugates	C16658	38.9	0	M+H	C8H14O4	-1.80482	5765.62	8175.36	8603.25	7296.65	8064.65	8400.97	8569.75	9267.47	8254.8	9169.84	9147.52	9557.5	9554.34	10590.9	10242	9916.18	7798.61	7861.89	9646.13	8402.58	8527.89	7578.05	8672.6	8508.33	7747.94	9834.71	9313.37	10131.7	8543.11	8792.24	9366.32	9624.13	473.719	766.421	590.057	616.582	617.424	498.375	843.977
Uridine diphosphate glucuronic acid	HMDB0000935	Organoheterocyclic compounds	Lactones	Gamma butyrolactones	C00167	38.9	0	M+FA-H	C15H22N2O18P2	-0.261479	1611.39	1525.9	3664.59	3234.35	2305.67	4855.95	1636.36	2509.7	2507.1	3345.88	3766.9	3948.99	3188.03	1152.33	3887.3	3438.99	1461.01	1776.57	3671.97	3178.91	1771.01	1981.15	4150.13	2202.18	1119.72	2372.23	2363.01	2230.71	1920.77	2368.93	2450.36	2661.89	7628.1	10368.3	8175.84	7258.81	8105.16	11395.2	8117.02
3-Hydroxyisovaleric acid	HMDB0000754	Lipids and lipid-like molecules	Fatty Acyls	Fatty acids and conjugates		38.9	0	M+H-H2O	C5H10O3	1.83288	11403	12935.1	11209.9	11199.4	11460.4	10910.5	10714.1	11244.1	13146.5	11773.2	12156.8	11005.3	10746.9	9504.48	11752.7	11751.4	10886.3	12671.3	12692.4	11018.1	11310.7	11806.7	12087.4	11092.9	11287.6	10877.5	9320.17	11135.7	10000.5	10873.3	10526	12213.4	14967.1	17519.7	16638.6	16602.2	15089.6	18321.6	17375.7
3-Methylindole	HMDB0000466	Organoheterocyclic compounds	Indoles and derivatives	Indoles	C08313	38.9	0	M+H	C9H9N	-0.803068	294.626	305.45	364.155	392.332	209.873	263.32	257.795	409.291	534.764	324.133	451.449	301.11	301.982	160.536	396.215	104.042	400.754	495.655	457.587	510.221	325.982	391.318	354.092	408.704	326.468	359.684	479.129	462.773	225.005	293.909	303.874	278.854	8340.98	8318.76	7859.17	6917.36	9809.01	8796.25	7683.87
Galactitol	HMDB0000107	Organic oxygen compounds	Organooxygen compounds	Carbohydrates and carbohydrate conjugates	C01697	38.9	0	M+H-H2O, M+H	C6H14O6	-1.39706	5630.99	3841.94	2719.25	3705.68	4042.23	4139.86	3374.24	4934.55	4142.35	5614.08	3477.43	4715.25	5059.63	2956.46	5411.61	4880.77	3015.22	2783.35	3032.41	4373.73	4479.75	4372.84	4831.9	4177.3	3395.13	5418.11	3925.33	4127.03	4231.18	3802.98	4319.99	3327.31	930.257	452.774	492.768	804.156	8.28327e-08	4426.89	8.28327e-08
N-Acetylglutamine	HMDB0006029	Organic acids and derivatives	Carboxylic acids and derivatives	Amino acids, peptides, and analogues		38.9	0	M+FA-H	C7H12N2O4	-3.78952	1150.41	1177.03	1550.4	1169.36	1262.93	1342.04	1326.29	1431.87	1319.94	1541.36	1438.19	1124.61	1194.49	949.875	1358.21	1272.92	1081.28	1124.65	1402.65	1206.57	1185.08	1186.16	1548.26	1253.99	1408.67	1903.61	1120.62	1155.74	1310.51	986.942	1163.77	1190.82	467539	532962	577088	611300	529629	722801	550804
beta-Damascenone	HMDB0013804	Organic oxygen compounds	Organooxygen compounds	Carbonyl compounds		38.9	0	M+H-H2O, M+NH4	C13H18O	-1.65827	2494.38	2506.23	2802.36	2330.32	2411.53	2570.96	2565.75	2025.93	2855.88	2593.17	2889.97	2422.64	2573.73	2071.79	2610.78	2754.76	2320.79	2433.44	2964.67	2433.02	2174.85	2977.52	2505.92	2182.63	2254.95	2554.27	2280.72	3112.28	2067.72	2345.61	2668.81	2507.33	3296.53	4047.23	3311.82	3620.84	3286.31	3857.28	3525.49
beta-Ionone	HMDB0036565	Lipids and lipid-like molecules	Prenol lipids	Sesquiterpenoids	C12287	38.9	0	M+H-H2O	C13H20O	-1.84737	14914.2	14877	16213.3	14167.9	15152.5	15017.7	15004.9	14940.7	15746.9	15121.5	15900	14920	14609.8	14394.9	14847.7	15145.3	14422.5	15381.1	16803.3	14916.6	14624.6	15520.2	15101.2	15547	13917.5	16463.9	14561.1	15908.1	13322.2	13522.3	14365.6	14674.9	583.723	582.527	709.851	847.118	561.25	219.478	819.503
2-Phenylethanol	HMDB0033944	Benzenoids	Benzene and substituted derivatives	Unclassified	C05853	38.9	0	M+H-H2O	C8H10O	1.60555	5026.25	5503.71	5849.02	5229.94	6119.22	5428.36	7933.85	4207.76	7025.78	5248.82	5452.59	7840.28	5401.24	4906.21	7294.41	6015.48	5783.1	5330.58	5704.55	5538.03	5114.24	4434.37	6005.41	6562.8	6157.16	7072.28	5988.92	5308.72	5139.4	5093.88	4338.96	5252.46	3479.25	3516.66	3502.33	4641.12	4305.37	4200.47	3893.8
Tyrosol	HMDB0004284	Benzenoids	Phenols	Tyrosols and derivatives	C06044	38.9	0	M+H-H2O	C8H10O2	-0.0106278	3879.66	3998.47	4928.18	4348.67	4848.03	4402.74	6104.51	3548.02	5474.02	4262.36	4257.53	6090.11	4489.76	4159.91	5616.68	4478.95	4224.9	4291.42	4456.81	4243.83	4169.02	3715.97	4889.51	4701.92	5100.32	5341.27	4705.21	4216.97	4123.67	3985.09	3583.29	4007.85	2296.77	2427.84	2725.1	3207.25	2920.02	3386.23	2727.72
Adipate semialdehyde	HMDB0012882	Lipids and lipid-like molecules	Fatty Acyls	Fatty acids and conjugates	C06102	38.8	0	M+H-H2O	C6H10O3	0.551467	102888	131173	173480	131073	122616	120210	122713	111567	127849	137842	132422	79577.3	76943.1	86819.9	85014.1	96415	139109	141741	166622	151845	136127	119740	123916	115646	106969	118469	124935	101552	81089.5	87641.7	90582.9	88112	1132.74	690.428	465.53	1948.64	675.936	155.648	714.338
p-Cresol	HMDB0001858	Benzenoids	Phenols	Cresols	C01468	38.8	0	M+H	C7H8O	0.951258	65646.3	70606.2	85549	75129.3	75045.6	78668.2	75607.7	73375.4	83373	83173.5	81798.8	63305.4	66338.9	69206.4	69130.6	72856.2	69726.2	73676.8	86805.6	77524.3	74407.9	76486.5	79370.5	76542.2	72401.9	82687.7	79981	72812.3	60519.2	67565.8	69781.5	69870	26211.6	29043.7	29527.8	28919.4	25673	31685.9	28206.8
alpha-Ketoisovaleric acid	HMDB0000019	Organic acids and derivatives	Keto acids and derivatives	Short-chain keto acids and derivatives	C00141	38.8	0	M+H	C5H8O3	0.14589	6124.24	5523.28	7470.22	6130.94	6514.04	6852.36	6798.48	7140.5	6961.94	6274.97	7134.29	5257.86	5979.69	5405.98	5845.5	6167.09	6694.09	6068.73	7148.26	6521.54	6340.78	5019.31	5799.01	7931.56	6327.65	7039.36	5318.82	5848.41	4527.7	5382.32	5703.73	5945.61	899.971	832.719	567.707	633.263	454.034	690.315	635.953
L-2-Amino-3-oxobutanoic acid	HMDB0006454	Organic acids and derivatives	Carboxylic acids and derivatives	Amino acids, peptides, and analogues	C03508	38.8	0	2M-H	C4H7NO3	-3.31722	1605.22	1884.57	2293.02	1861.45	1997.93	2175.12	1907.5	1770.82	1769.57	2096.55	2138.75	1609.62	1776.38	1746.38	1902.98	1851.58	1942.61	1512.06	1871.36	1762.02	1904.56	1919.38	2376.17	2095.63	2289.09	3378.35	1751.27	1694.48	1818.59	1517.89	1670.88	1610.18	3305.04	3788.66	8887.18	3588.69	6126.48	3835.09	8815.89
L-Kynurenine	HMDB0000684	Organic oxygen compounds	Organooxygen compounds	Carbonyl compounds	C00328	38.8	0	M+FA-H	C10H12N2O3	-1.82917	244.656	441.28	665.155	341.143	221.427	586.887	152.436	6.25998e-06	522.649	303.7	6031.53	465.732	729.103	528.196	1543.17	246.164	971.426	163.564	2009.18	320.538	567.441	1092.1	353.309	520.273	525.358	333.205	413.43	173.452	420.792	691.88	346.551	177.851	36254.1	29262.4	24395.6	21695.8	25419.2	23201.2	22731.1
LysoPC(P-18:0)	HMDB0013122	Lipids and lipid-like molecules	Glycerophospholipids	Glycerophosphocholines	C04230	38.8	0	M+FA-H	C26H54NO6P	-0.0486034	25084.4	24636.7	34103.5	25100.5	25264.7	22028.4	24846.3	26305	22256.8	21273.3	26017.3	16925.5	29605.8	27790	24727.2	27276.3	30733.2	28125.5	20358.3	35668.2	39135.7	22804	25834.9	18638.9	31915.1	29806.7	56980.6	30449.6	43449.1	46265.8	25638.1	30955	103694	104646	81006.2	85722.9	103192	82949.8	101023
Dethiobiotin	HMDB0003581	Lipids and lipid-like molecules	Fatty Acyls	Fatty acids and conjugates	C01909	38.8	0	M+FA-H	C10H18N2O3	-1.83163	2459.74	1950.06	1526.2	2937.79	2283.93	1989.37	2630.47	4618.55	2591.32	3070.86	2717.71	2659.83	3257.17	2872.22	2485.68	2877.95	3410.4	2521.11	1871.43	1821.19	3107.57	1486.06	1889.69	3305.46	1934.32	2384.82	2337.63	2152.05	1849.98	2082.93	4960.95	3006.67	8081.36	10592.8	10861.5	12122.5	6252.51	7692.13	19630.8
5-Methoxytryptophol	HMDB0001896	Organoheterocyclic compounds	Indoles and derivatives	Indoles		38.8	0	M+FA-H	C11H13NO2	-3.12052	2727.1	2497.05	1841.78	1617.69	2526.35	2044.06	6329.57	2798.58	1715.3	3336.07	2030.24	2096.29	3649.18	3443.71	3719.2	4300.11	3905.83	3976.87	2186.97	1904.59	2353.02	2995.77	3180.46	2126.26	4180.43	1333.3	2014.26	2127.29	1653.58	1888.84	8914.73	3815.87	2022.06	1261.08	1104.8	1872.39	1449.65	833.853	1635.89
1-Methyl-6-phenyl-1H-imidazo[4,5-b]pyridin-2-amine	HMDB0041008	Organoheterocyclic compounds	Pyridines and derivatives	Phenylpyridines	C16038	38.8	0	2M-H	C13H12N4	1.46032	6.25998e-06	6.25998e-06	320.373	333.095	206.303	182.263	193.871	159.726	562.147	311.631	168.897	129.47	83.9057	44.5592	41.3794	116.677	319.034	195.122	206.784	199.365	358.665	338.153	0.00754958	177.146	124.834	6.25998e-06	250.713	605.512	80.6782	302.566	6.25998e-06	947.435	6430.47	2711.41	2689.86	8352.95	2238.92	5325.08	8269.89
Adenine	HMDB0000034	Organoheterocyclic compounds	Imidazopyrimidines	Purines and purine derivatives	C00147	38.8	0	2M-H	C5H5N5	4.40806	6.25998e-06	718.854	6.25998e-06	198.557	301.018	630.912	415.996	377.434	1964.02	221.298	1221.3	561.607	573.488	871.924	673.039	510.463	457.548	611.227	1365	164.533	699.521	394.475	26.105	594.635	683.714	1288.94	680.553	21.3235	114.785	766.722	96.1523	511.682	8.28327e-08	1617.22	154.061	525.943	2192.7	239.547	677.451
9-Oxo-nonanoic acid	HMDB0094711	Lipids and lipid-like molecules	Fatty Acyls	Fatty acids and conjugates	C16322	38.8	0	2M-H	C9H16O3	-1.015	38.9401	85.9017	6.25998e-06	6.25998e-06	297.793	6.25998e-06	6.25998e-06	33.4789	71.5544	6.25998e-06	53.4224	696.41	707.013	805.315	170.113	42.6205	32.3706	6.25998e-06	246.586	6.25998e-06	193.791	6.25998e-06	372.994	258.981	6.25998e-06	42.1382	6.25998e-06	6.25998e-06	6.25998e-06	152.105	344.82	1920.05	29257.7	37605.9	33260	34525	32039.7	36040.3	32819.4
Tetrahydrocortisol	HMDB0000949	Lipids and lipid-like molecules	Steroids and steroid derivatives	Bile acids, alcohols and derivatives	C05465	38.8	0	M+FA-H	C21H34O5	-0.395871	2584.5	1887.76	7381.69	2922.13	3201.13	5822.03	3842.25	3963.83	7752.31	4373.9	2358.85	5466.15	2615.18	5809.99	6064.66	4896.8	2410.39	6532.64	5166.54	5245.69	3119.68	8427.79	2281.31	7544.42	5556.28	2513.02	5301.42	5802.11	3792.93	4581.61	2070.19	6091.85	899.987	697.952	2298.42	4589.64	3064.71	790.117	1819.71
Thyroxine	HMDB0000248	Organic acids and derivatives	Carboxylic acids and derivatives	Amino acids, peptides, and analogues	C01829	38.8	0.005	M-H	C15H11I4NO4	0.0665916	21663.4	19437.2	26971.1	22694	24293.2	31371.4	24614.2	27587.9	21363.3	20169.8	33842.9	23943.8	27591.5	11874.2	21627.3	17829.6	17714.2	24984.6	25525.7	23320.8	24890.2	19938.7	26953.8	26412.3	32889.2	20125.3	33553.9	24405.5	28375.2	21094.1	18595.2	25782.5	12197.3	12061.4	9581.59	11559.3	12564.2	10539.9	18619.7
Murocholic acid	HMDB0000811	Lipids and lipid-like molecules	Steroids and steroid derivatives	Bile acids, alcohols and derivatives	C15515	38.8	0	M-H, M+FA-H	C24H40O4	-0.476205	3182.8	10013.9	407.224	4957.68	1546.69	11063.3	84.9109	6.25998e-06	9866.56	3136.82	14166.7	393.941	1031.49	6.25998e-06	1943.13	3756.03	131.76	2065.21	33344.7	651.077	2697.38	3422.48	1964.47	3811.01	3725.51	698.489	13343.1	2370.86	4623.82	3757.32	5017.6	1248.95	35905.4	40773.4	85376.8	88526.3	80563.7	57337.9	52036.1
Isopropylmaleate	HMDB0012241	Lipids and lipid-like molecules	Fatty Acyls	Fatty acids and conjugates	C02631	38.7	0	M+H-H2O	C7H10O4	-2.77955	9354.66	9506.08	10500.4	10135.9	9065.18	10703	10514.2	11381.4	12493.7	11956.6	9350.54	7037.69	7654.38	9522.58	8601.4	9469.84	9416.84	8740.19	12933.1	10868.8	9806.77	10939.4	11530.3	11624.1	11616.3	11704.2	9990.42	8885.81	7486.54	8286.59	9770.93	8522.89	31088.1	34089.3	32922.8	34019.8	27507.7	35087.6	34630.3
D-Serine	HMDB0003406	Organic acids and derivatives	Carboxylic acids and derivatives	Amino acids, peptides, and analogues	C00740	38.7	0	M+Na	C3H7NO3	-2.4411	99308.5	85303.4	104978	125402	131793	135263	139090	148456	147947	152795	138631	142454	139105	148763	147421	154238	86775.1	93698.2	126619	113307	116819	144449	145457	139929	139975	168957	123628	133468	123213	138558	138298	142468	1260.53	1973.39	1059.72	1191.39	1750.43	1106.74	777.669
N-Formyl-L-methionine	HMDB0001015	Organic acids and derivatives	Carboxylic acids and derivatives	Amino acids, peptides, and analogues	C03145	38.7	1.83	M+H	C6H11NO3S	-2.24533	316.491	5022.61	588.836	630.335	10788.9	1227.31	4875.46	380.634	3902.92	19879.3	23517.2	6.25998e-06	132221	87985.7	5364.28	1544.99	15512.3	229.14	1167.58	725.446	5833.16	4420.83	11978.8	3667.84	10735	11516.9	2362.27	6.25998e-06	712.844	7629.27	2944.07	8675.18	18421	5298.86	15138.3	6339.79	9127.66	5102.28	15958
2,3-Pentanedione	HMDB0031598	Organic oxygen compounds	Organooxygen compounds	Carbonyl compounds		38.7	0	M+H	C5H8O2	2.08604	24651.1	26563	29145.3	25252.1	25529.4	26248.2	25978.2	25428	27025.9	29072.8	28650.6	25865.7	24164.5	24260.3	25774.8	25862.8	25037.2	27354.1	31273.9	24897.5	26096.1	25315.7	25681.3	26444.8	25841.3	29394.9	22983.8	24029.2	22208.9	23117.3	24540.8	24964.7	524.473	483.239	400.826	342.694	593.307	119.784	410.671
Ethyl pentyl ketone	HMDB0031295	Organic oxygen compounds	Organooxygen compounds	Carbonyl compounds	C17145	38.7	0	M+H	C8H16O	-0.840402	8869.78	7776.15	9760.32	8929.67	8136.38	7392.04	9412.44	8570.7	8969.67	9637.76	9798.32	9423.3	9634.1	9124.39	10779.2	9699.01	8397.54	7665.27	8808.77	8261.08	6589.48	7895.54	6546.63	8689.91	9917.01	9835.94	9144.39	9214.12	8857.41	10069.9	4813	9874.97	261284	290722	286241	286225	252410	310527	279804
Scopolamine	HMDB0003573	Organic acids and derivatives	Hydroxy acids and derivatives	Beta hydroxy acids and derivatives	C01851	38.7	0	M+H	C17H21NO4	-1.93804	8513.65	5716.78	4473.31	5887.6	4596.21	4687.08	8347.81	5881.27	4773.22	5462.85	6468.47	6526.4	5319.6	5999.45	6269.11	3448.16	5883.11	5735.71	4235.61	5028.05	6136.14	6288.53	6540.28	6204.14	5464.72	8033.65	6027.09	5225.95	8839.31	4766.67	4390.21	5311.16	16226.2	79066.1	1740.43	578.309	14039.9	4159.28	2404.9
Calcitriol	HMDB0001903	Lipids and lipid-like molecules	Steroids and steroid derivatives	Vitamin D and derivatives	C01673	38.7	0	M+H-H2O	C27H44O3	-1.68602	17084.4	15036.2	33885.1	20446.9	18709.4	32819.4	15239.6	22480.1	12436.4	15274.8	17625.3	23558.1	19396.6	20413.1	14696.1	10756.7	16374.6	25506.9	17060.1	30220.7	28039.8	11551	17192.2	18845.2	18701	16448.6	22827.6	18750.2	22002.8	38341.4	16335.8	16376.6	2799.94	2003.67	3521.35	2338.37	3645.08	2817.18	5459.86
9,10-Epoxyoctadecenoic acid	HMDB0004701	Lipids and lipid-like molecules	Fatty Acyls	Fatty acids and conjugates	C14825	38.7	0	2M-H	C18H32O3	0.141554	2340.76	189.989	6.25998e-06	6.25998e-06	875.746	6.25998e-06	6.25998e-06	130.935	230.503	6.25998e-06	6.25998e-06	885.787	6.25998e-06	7455.09	637.352	2598.12	6.25998e-06	6.25998e-06	6.25998e-06	827.382	74.161	1662.8	3757.22	276.938	1021.23	6.25998e-06	373.299	473.985	1779.51	1064.88	6.25998e-06	312.353	952.424	2162.71	1179.49	1875.38	2457.24	1691.89	1073.58
Chondroitin sulfate	HMDB0000580	Organic oxygen compounds	Organooxygen compounds	Carbohydrates and carbohydrate conjugates	C00607	38.7	0	M-H	C13H21NO15S	1.13345	123.828	273.599	76.7902	501.809	190.707	324.591	80.8564	292.724	6.25998e-06	171.067	392.7	577.237	131.175	381.527	100.149	159.937	105.831	281.311	107.004	246.743	58.5346	181.279	141.67	146.608	364.367	101.363	248.325	526.857	291.164	125.561	475.982	277.95	122.146	814.472	928.331	625.931	125.573	1227.4	1239.18
(??)-Pelletierine	HMDB0030325	Organoheterocyclic compounds	Piperidines	Unclassified	C06182	38.7	0	M+H-H2O, M+H	C8H15NO	-0.416001	2843.7	2573.29	2288.41	1859.51	1655	2037.38	2151.29	1803.36	2144.78	1856.42	1674.79	2084.98	1780.71	1598.82	1980.39	1964.57	2364	2055.77	2044.08	1673.8	2820.6	2098.57	2350.58	1744.41	1698.97	2192.49	1739.43	2049.87	1736.72	1632.5	2425.92	1975.59	15691.2	8007.75	10175.5	5620.01	6432.74	7250.99	9776.39
Ethylmethylacetic acid	HMDB0002176	Lipids and lipid-like molecules	Fatty Acyls	Fatty acids and conjugates	C18319	38.7	0	2M-H	C5H10O2	-4.36357	792.884	364.692	433.308	408.104	1417.73	141.49	430.988	554.033	268.479	887.488	302.506	548.991	1715.99	939.39	796.824	179.939	1108.09	389.667	561.97	727.78	407.237	196.854	954.421	365.084	207.561	299.266	384.813	103.768	264.158	555.731	391.173	1880.76	354.417	464.26	279.721	624.158	736.582	308.454	803.795
2-Hydroxyibuprofen	HMDB0060920	Phenylpropanoids and polyketides	Phenylpropanoic acids	Unclassified		38.7	0	M+FA-H	C13H18O3	-0.752869	448.99	682.315	3059.88	1583.04	954.231	340.436	646.769	742.439	786.092	1327.89	393.371	440.261	1081.15	279.535	338.021	373.583	946.991	892.998	578.558	2634.16	765.611	79.6457	708.653	769.615	343.05	185.696	1744.41	194.733	633.281	2259.37	261.409	646.166	3587.64	4118.59	4059.89	4883.59	3610.83	4888.71	5254.3
3-Hydroxyibuprofen	HMDB0060921	Phenylpropanoids and polyketides	Phenylpropanoic acids	Unclassified		38.7	0	M+FA-H	C13H18O3	-0.848698	2013.29	961.016	236.124	716.435	1805.36	950.604	287.618	1121.47	1187.23	1333.74	896.646	955.583	845.534	2640.13	1507.06	690.716	1158.96	756.445	448.563	596.062	929.155	953.779	2417.41	3683.74	588.528	3128.59	714.185	532.007	1705.51	6726.21	622.345	1212.33	945.213	490.544	472.778	509.454	4066.38	214.383	479.227
Hydrocinnamic acid	HMDB0000764	Phenylpropanoids and polyketides	Phenylpropanoic acids	Unclassified	C05629	38.7	0	M+H	C9H10O2	-1.5668	14110.5	14173.8	15895.2	13718.2	14848.4	14419	14956.6	13708.8	13864	13507.2	14168.2	13967.3	13371.5	13068.2	13931.1	14400.7	13912	14837.6	15833.3	15223.5	14229.3	13070.7	14259.9	13341.6	12240.9	14367.7	12875.3	14638.2	11888.4	13221.4	13619.3	13918.6	5810.89	7148.99	6233.28	6408.42	5619.01	6732.62	6218.34
Androsterone	HMDB0000031	Lipids and lipid-like molecules	Steroids and steroid derivatives	Androstane steroids	C00523	38.7	0	M+FA-H	C19H30O2	-0.492766	225.889	289.274	931.604	187.464	311.323	419.038	385.387	629.108	865.004	2755.49	95.0185	501.571	81.8295	398.95	569.455	380.325	558.396	204.128	183.356	302.48	383.026	439.568	6.25998e-06	386.418	343.555	6.25998e-06	259.396	443.418	211.346	104.338	39.9377	209.037	2230.39	1821.33	3336.03	4908.87	4242.66	837.01	7048.34
5,6-Dihydroxyindole	HMDB0004058	Organoheterocyclic compounds	Indoles and derivatives	Hydroxyindoles	C05578	38.7	0	M+NH4	C8H7NO2	-2.01927	12927.7	12089.7	13633.7	12932.5	12438.2	13104.7	13343.7	13751.6	14557.8	13374.2	14214.7	13264.9	13230.9	13705.7	13920.9	13565.2	11456.9	13143	13388.4	12761.1	11841.5	12856.1	12688.3	12547.1	12440.2	14679.9	13124.1	14744.1	12870.7	13129	12981	13678.4	1237.84	1185.5	1094.29	1115.83	636.472	978.164	1260.33
Monoisobutyl phthalic acid	HMDB0002056	Benzenoids	Benzene and substituted derivatives	Benzoic acids and derivatives		38.6	0	M-H	C12H14O4	-3.88541	1313.58	1064.03	1274.83	952.348	849.135	677.353	685.895	579.257	722.379	650.001	676.555	606.855	683.934	668.971	666.379	616.037	1095.84	819.322	944.549	864.049	899.876	588.527	735.332	668.563	639.419	833.194	610.146	785.521	570.243	576.379	666.34	655.84	11349.8	11309	12187.1	11478.9	10096.6	13187.7	12716.4
2-Oxoarginine	HMDB0004225	Organic acids and derivatives	Keto acids and derivatives	Short-chain keto acids and derivatives	C03771	38.6	0	M-H2O-H	C6H11N3O3	0.00210317	11596.5	11220.4	8154.35	5723.6	5703.7	6278.34	5688	4552.17	5407.77	5267.79	5703.49	4992.6	4767.79	5266.96	5114.11	5228.64	8990.42	6761.94	6721.86	5941.46	6472.32	6208.01	5605.01	5342.49	4942.67	5858.06	5038.74	5348.35	4640.98	4430.8	5229.92	4816.93	37647.5	3638.56	24697.5	223759	4069.29	15219.2	9100.61
(S)-3,4-Dihydroxybutyric acid	HMDB0000337	Organic acids and derivatives	Hydroxy acids and derivatives	Beta hydroxy acids and derivatives		38.6	0	M+H-H2O	C4H8O4	1.89001	5721.76	3632.15	4345.88	2755.63	3380.22	3566.55	3563.61	3257.15	3791.63	3494.91	3645.9	3057.48	2983.38	2832.19	3404.36	2792.28	4065.75	3283.79	3895.65	3536.97	3967.1	2877.18	3175.81	4361.12	3745.48	3617	2817.59	3199.11	2434.07	2885.35	3336.73	3175.02	279.201	339.165	329.181	396.362	277.597	462.935	442.489
1-Methylpyrrolinium	HMDB0060253	Organoheterocyclic compounds	Pyrrolines	Unclassified	C06178	38.6	0	M+Na	C5H10N+	-1.58003	12564.4	13874.4	33049.5	6789.18	15387.6	13549.3	13354.3	12485	6924.89	13336.4	7158.88	16246	16043.9	13977.6	8057.99	15649.1	14066.3	12969.2	14308.5	14088.6	13361.7	6826.13	9348.26	6897.04	9336.73	31862.9	13241.4	12768.3	13951.2	7743.56	14171.5	13650.6	5139.81	4721.71	6434.39	5523.29	5836.8	8428.41	281.718
Sphinganine 1-phosphate	HMDB0001383	Lipids and lipid-like molecules	Sphingolipids	Phosphosphingolipids	C01120	38.6	0	M-H	C18H40NO5P	-0.686275	8484.25	7141.31	5833.14	5734.8	7989.7	13538.6	20669.7	19662.5	8109.51	14154.9	14196.6	11506.8	11238	13112.6	20469.9	10864.2	9041.06	12619.6	4461.92	9583.09	4586.38	10023.8	6428.95	8505.28	13538.9	9950.99	15499	13982.3	17395.2	11041.9	14685.3	8485.06	11450.7	24584.6	7146.63	9738.79	29082.4	12553.4	9859.5
N1,N12-Diacetylspermine	HMDB0002172	Organic acids and derivatives	Carboximidic acids and derivatives	Carboximidic acids	C03413	38.6	0	M+K	C14H30N4O2	0.829474	2269.02	1939.48	2009.77	2247.28	1589.19	1377.94	1314.79	1451.4	2036.71	2025.19	1814.11	1891.28	1471.49	1593.61	1710.71	1003.62	2970.07	1897.4	1461.63	2005.08	1543.37	1718.62	2148.2	1715.55	1395.63	2066.15	1806.49	1158.6	1788.64	1816.74	1353.25	1883.32	7047.18	8313.62	21144.8	18428	21192.9	16089.5	10708.9
Farnesol	HMDB0004305	Lipids and lipid-like molecules	Prenol lipids	Sesquiterpenoids	C06081	38.6	0	M+FA-H	C15H26O	-1.08797	234.942	578.035	5393.64	5564.6	1199.68	1595.39	3337.95	5781.85	1738.8	707.373	593.689	1114.88	786.235	208.879	673.06	1635.23	844.055	4797.7	541.079	6792.48	442.88	1517.41	512.512	3432.18	3365.74	614.126	2195.49	895.768	3973.9	3442.8	759.513	537.406	179129	183362	171806	174709	153577	201675	177870
6-Methylnicotinamide	HMDB0013704	Organoheterocyclic compounds	Pyridines and derivatives	Pyridinecarboxylic acids and derivatives		38.6	0	M-H2O-H	C8H10N2O	-4.17343	352.727	345.033	126.067	318.313	339.5	314.325	592.629	456.165	377.455	199.515	283.017	293.015	620.523	135.905	450.628	356.195	479.914	272.652	242.756	400.075	340.539	459.909	265.85	357.476	250.755	216.575	312.382	269.255	339.618	333.248	588.281	394.099	2361.7	161.988	204.461	2793.29	243.879	607.505	893.082
3-Methylbenzaldehyde	HMDB0029637	Benzenoids	Benzene and substituted derivatives	Benzoyl derivatives	C07209	38.6	0	M+H	C8H8O	0.0616421	6789.07	6286.97	6625.88	6262.21	5960.85	6159.69	6754.45	6671.43	6255.75	7568.6	6941.92	7019.9	6753.01	7011.95	7069.69	6777.32	5663.67	6381.84	6660.13	6534.22	6270.84	6469.67	6577.64	6562.97	6148.41	7683.3	6677.69	6566.33	6210.31	6103.83	6209.06	6162.53	4428.46	5250.32	3934.37	4068.99	3977.63	3992.61	3604.58
Hydroxycotinine	HMDB0001390	Organoheterocyclic compounds	Pyridines and derivatives	Pyrrolidinylpyridines		38.6	0	2M-H	C10H12N2O2	-3.75637	6.25998e-06	6.25998e-06	230.427	40.4079	223.892	290.704	6.25998e-06	6.25998e-06	76.0762	36.4427	80.9842	314.598	369.096	6.25998e-06	6.25998e-06	332.005	104.434	106.537	442.758	29.7508	896.552	43.323	845.626	6.25998e-06	6.25998e-06	6.25998e-06	75.9585	33.3715	38.1559	6.25998e-06	370.459	73.1641	416.906	559.889	379.277	315.315	265.769	352.71	404.237
Subaphylline	HMDB0033463	Phenylpropanoids and polyketides	Cinnamic acids and derivatives	Hydroxycinnamic acids and derivatives	C10497	38.6	0	2M-H	C14H20N2O3	-2.9972	171.388	334.747	137.397	569.758	1337.93	444.758	823.364	6.25998e-06	978.527	227.419	2496.27	6.25998e-06	130.491	368.205	155.216	272.792	865.304	1411.39	6.25998e-06	1007.1	543.9	2065.6	1022.88	428.253	225.178	1171.07	973.507	6.25998e-06	923.979	6.25998e-06	112.802	1029.68	255.636	8.28327e-08	8.28327e-08	188.736	490.266	8.28327e-08	8.28327e-08
Carboxy-ibuprofen	HMDB0060564	Phenylpropanoids and polyketides	Phenylpropanoic acids	Unclassified		38.6	0	M+FA-H	C13H16O4	-0.813319	367.95	318.875	6.25998e-06	350.448	305.208	381.749	367.744	486.186	1137.57	184.376	538.647	537.712	753.098	645.988	416.198	513.91	749.853	298.297	357.747	270.123	437.469	180.244	266.385	823.581	173.319	449.478	193.68	242.264	569.371	2294.75	105.755	364.075	293.475	125.803	206.588	1050.3	259.697	675.72	393.205
4-Hydroxyphenylacetaldehyde	HMDB0003767	Benzenoids	Benzene and substituted derivatives	Phenylacetaldehydes	C03765	38.6	0	M+H-H2O	C8H8O2	0.174467	4510.07	4545.95	5414.91	4414.58	4203.43	4641.75	4642.09	3895.45	4645.31	4382.44	4616.81	4399.81	4058.92	4364.23	4540.22	4602.32	4854.31	4870.74	5366.62	4994.48	4537.78	4288.45	4562.41	4025.7	3957.98	4902.28	4047.79	4747.72	3997.76	3941.84	3971.97	4252.62	678.962	652.829	5098.76	4688.02	523.122	6166.77	3667.88
L-Aspartate-semialdehyde	HMDB0012249	Organic acids and derivatives	Carboxylic acids and derivatives	Amino acids, peptides, and analogues	C00441	38.6	0	2M-H	C4H7NO3	-2.86677	3986.28	4083.65	6052.56	4453.62	4526.36	4430.16	4214.4	4133.57	4720.38	4768.39	4245.27	4309.31	4353.74	4214.98	4696.64	4560.35	4123.09	4028.14	4548.14	4262.39	4025.77	4009.45	5029.34	4351	4891.84	6952.29	4316.38	4277.42	4282.24	3953.61	4649.61	4092.94	246.461	242.01	236.399	304.289	388.224	221.162	398.96
2,3-Octanedione	HMDB0031293	Organic oxygen compounds	Organooxygen compounds	Carbonyl compounds		38.5	0	M+Na	C8H14O2	-1.62371	3650.07	4531.76	3311.98	3586.94	3485.18	3891.67	3663.25	4015.57	2818.22	4780.59	4601.32	2829.15	3050.18	3552.01	3584.53	3815.54	3451.73	3685.12	3674.08	4592.83	3962	3225.84	3647.33	4345.39	2390.3	2404.86	2565.03	3089.48	3569.1	3841.25	4612.47	3942.68	4605.35	5251.89	4691.72	4423.11	3549.86	4209.89	4219.46
Ureidopropionic acid	HMDB0000026	Organic acids and derivatives	Organic carbonic acids and derivatives	Ureas	C02642	38.5	0	M+H, M+Na	C4H8N2O3	-1.45135	4962.01	6306.38	2871.82	7470.54	9060.88	6184.97	6496.32	8999.92	8540.38	9719.06	10212.7	5482.19	13706.1	13190.8	6044.22	7023.42	10375.4	8055.54	7618.84	10484.6	11711.5	6854.51	13624	11508.6	10462.7	4394.35	10469.6	7786.88	6782.98	9183.06	8690.99	13556.6	1880.06	2273.37	2269.46	2208.39	2512.4	1860.29	1990.59
D-Glutamic acid	HMDB0003339	Organic acids and derivatives	Carboxylic acids and derivatives	Amino acids, peptides, and analogues	C00217	38.5	0	M+H	C5H9NO4	-2.2755	37439.9	23412.1	30367.6	36220.8	35326.5	50645.4	41501.8	82607.1	43675	86293.4	60690.3	46572.9	36787.1	21878.2	55154.2	41816.1	58529.3	32740.2	38683	30714.4	41414.7	33089.1	42182.9	18174	50447.9	19219.2	44327.5	41696.7	35028.2	30988	45183.2	28419.5	28903.4	37044.5	15745	25418.3	40913.1	13276.3	12051.3
Urocanic acid	HMDB0000301	Organoheterocyclic compounds	Azoles	Imidazoles	C00785	38.5	0	M+H-H2O	C6H6N2O2	-0.0342285	273.668	551.426	566.12	267.952	113.538	6.25998e-06	186.443	6.25998e-06	6.25998e-06	6.25998e-06	498.292	7391.34	242.988	119.33	6.25998e-06	220.234	225.41	6.25998e-06	146.658	519.038	642.212	644.811	116.958	656.901	79.5869	387.477	202.442	536.038	167.258	183.218	166.541	916.316	1578.91	980.568	1097.68	594.775	706.314	466.276	523.538
N-Acetyl-L-methionine	HMDB0011745	Organic acids and derivatives	Carboxylic acids and derivatives	Amino acids, peptides, and analogues	C02712	38.5	0	M+H	C7H13NO3S	-2.3432	2736.65	3356.57	1957.13	3246.96	2265.4	1234.79	2574.26	803.932	4128.28	10961.9	4738.51	3371.21	2940.02	813.134	8446.56	1801.19	2187.9	3096.33	2042.91	1428.33	1287.54	906.77	3405.36	3045.08	3114	3015.62	1195.52	6.25998e-06	3648.4	6535.74	2071.27	790.68	849.263	806.108	891.507	1088.27	840.543	1059.55	456.207
Pseudouridine	HMDB0000767	Nucleosides, nucleotides, and analogues	Nucleoside and nucleotide analogues	Unclassified	C02067	38.5	0	M+H	C9H12N2O6	-2.48025	26158	28750.1	34959.5	42144.5	32765.1	49027.3	33596.5	39942.9	29104.6	34341.5	42907.6	42724	29610.7	32958.9	33866.2	29135.8	36342.9	33691.5	43547.2	43066	33632	54193.6	38486.9	49701.7	48962.7	34798.5	46629.2	44605	47214.3	53294.7	48780.1	32447.9	11174.7	12246.2	16010.4	17329	18966.9	22229.8	30731.6
Pseudooxynicotine	HMDB0001240	Organic oxygen compounds	Organooxygen compounds	Carbonyl compounds	C20361	38.5	0	M+H	C10H14N2O	-1.57734	253.866	626.978	2719.37	474.566	6.25998e-06	1528.85	71.3176	6.25998e-06	511.017	6.25998e-06	104.266	174.381	399.375	2800.26	305.644	364.608	169.909	5306.14	382.973	122.075	1365.69	202.536	700.251	883.79	419.174	361.237	3063.04	359.419	523.052	81.1052	102.429	1852.29	2700.93	187.276	2899.13	582.046	526.325	241.28	1735.39
Ribothymidine	HMDB0000884	Nucleosides, nucleotides, and analogues	Pyrimidine nucleosides	Unclassified		38.5	0	M+FA-H	C10H14N2O6	-1.84639	3695.88	3665.59	3531.13	4512.64	3072.42	5047.14	4693.59	3718.15	4779.72	4489.5	2667.54	5053.17	4951.51	3907.04	3399.76	3821.9	6185.8	3268.98	3775.33	5486.31	4440.7	2486.46	2772.44	3872.7	3470.64	3967.11	3624.92	4554.66	2428.65	2561.94	4528.97	3019.6	1295.85	1500.25	2349.96	1658.38	1703.85	1892.93	1075.66
1-Pyrroline-2-carboxylic acid	HMDB0006875	Organoheterocyclic compounds	Pyrrolines	Unclassified	C03564	38.5	0	M+NH4	C5H7NO2	-1.21805	831.345	1041.86	1496.54	1509.55	1055.02	1582.53	1516.3	1548.61	1661.49	1464.5	1662.07	1725.04	1564.57	1646.11	2418.98	1893.12	1058.09	1478.22	1348.34	1222.9	1046.06	1367.34	1773.56	1792.07	2040.36	2539.49	1808.68	1854.58	1606.76	1737.23	2063.57	1738.9	641.593	728.532	1135.8	787.414	337.147	1219.52	356.844
4-Aminobiphenyl	HMDB0013195	Benzenoids	Benzene and substituted derivatives	Biphenyls and derivatives	C10998	38.5	0	M+H	C12H11N	-2.65469	46767.7	44866.6	44694.7	44081.5	43354.1	44694.3	46189.2	43339.9	47044	47662.8	48810.9	49896.9	44181.3	45072.9	50211.3	50433.8	41758.7	41743.2	45549.5	40259.1	39788.7	45236.6	45475.1	44897.7	44517.8	52768	44799.3	52455.6	42437.8	47227.1	49132.9	48195.6	530.481	692.589	490.349	578.925	483.593	712.512	794.111
2-Ketobutyric acid	HMDB0000005	Organic acids and derivatives	Keto acids and derivatives	Short-chain keto acids and derivatives	C00109	38.5	0	2M-H	C4H6O3	-4.61781	412.615	565.748	299.682	494.902	657.471	502.383	933.035	795.788	856.132	1061.23	536.638	3475.86	554.748	2376.31	784.732	1268.27	364.37	766.835	756.166	1444.16	898.877	2050.16	268.661	607.87	580.556	218.104	719.926	3527.72	894.241	1051.27	1094.32	262.782	1738.03	1866.48	1698.78	603.539	767.274	425.001	2926.39
Dihydroxyacetone Phosphate Acyl Ester	HMDB0011750	Organic oxygen compounds	Organooxygen compounds	Carbonyl compounds	C03372	38.5	0	M+H-H2O	C4H7O7P	-1.35562	14078.1	13519	12297.8	13556	14510.4	14309.1	13469.6	13748.7	14113.4	13971.1	15939.8	15598.5	14482.9	15213.8	15584.6	14498	10962.2	13139.1	14329	12697.7	13880.7	13534.5	14985.4	13285	13311.8	14132.8	13482.4	14314.1	11698.6	13222	14107.3	14090.6	3563.71	4934.65	5246.79	5665.06	4416.11	5827.53	4973.1
Isoleucyl-Leucine	HMDB0028911	Organic acids and derivatives	Carboxylic acids and derivatives	Amino acids, peptides, and analogues		38.5	0	M+H	C12H24N2O3	-2.45161	4757.15	3817.86	2047.42	7765	6563.16	7117.36	9785.98	14522.2	4679.2	17951.3	12272	7217.15	6586	3450.1	4785.73	7447.35	7191.52	8984.26	4668.23	11141.6	4462.37	8607.87	5174.31	8504.36	4229.29	1649.92	7457.56	5104.97	15132.1	5450.87	6657.12	4831.91	1889.49	1736.7	1637.05	1384.66	3164.15	1349.08	1604.52
Lysyl-Tyrosine	HMDB0028963	Organic acids and derivatives	Carboxylic acids and derivatives	Amino acids, peptides, and analogues		38.5	0	M+H	C15H23N3O4	-2.5156	15811.5	8749.58	4489.56	18456.4	6230.33	8936.13	11536.7	30694.9	4146.4	17044.9	19512.4	23436.8	12847.9	4730.68	4913.52	1604.25	8231.75	469.576	6642.86	13446.3	11092.7	2044.34	26809.1	42467.7	13554.3	16619.7	32214.2	7010.81	12797.3	20301.4	10392.4	10384.4	24791	27587.9	6205.86	1031.89	4058.27	8786.95	6068.58
Indoleacetyl glutamine	HMDB0013240	Organic acids and derivatives	Carboxylic acids and derivatives	Amino acids, peptides, and analogues		38.5	0	M-H	C15H17N3O4	-0.83605	495.362	272.879	171.776	48.1092	307.12	1545.41	143.971	311.038	260.322	151.955	658.207	523.815	105.474	360.331	560.159	1098.59	441.818	284.684	462.33	75.0014	927.48	380.476	496.745	772.047	795.784	466.42	285.725	228.091	453.668	712.379	1260.93	422.018	154.644	8.28327e-08	115.21	782.149	139.146	8.28327e-08	8.28327e-08
Jasmonic acid	HMDB0032797	Lipids and lipid-like molecules	Fatty Acyls	Lineolic acids and derivatives	C08491	38.5	0	M+FA-H	C12H18O3	-1.56791	301.362	224.458	151.58	188.65	989.249	116.254	160.621	218.779	276.606	343.573	554.895	207.795	440.916	832.523	247.12	469.235	194.093	141.547	460.442	67.6958	411.089	215.496	262.231	186.636	144.47	107.855	191.345	115.074	95.4662	108.607	452.057	574.358	326.815	118.027	549.397	1126.37	619.736	416.355	352.085
18-Hydroxycorticosterone	HMDB0000319	Lipids and lipid-like molecules	Steroids and steroid derivatives	Hydroxysteroids	C01124	38.5	0	M+FA-H	C21H30O5	-0.576046	1953.12	1595.81	3279.71	2437.13	1458.36	2263.72	2557.3	1638.05	2541.23	1909.63	1703.98	1538.09	2991.14	1853.4	2883.34	2389.15	1303.56	3022.76	1437.6	3686.46	1757.52	3547.76	714.774	2522.2	2156.87	2204.03	2231.11	2395.45	4161.12	2242.57	3068.56	2176.41	681.402	1253.71	1273.32	1510.1	1296.43	837.122	1688.67
Glutamyltryptophan	HMDB0028830	Organic acids and derivatives	Carboxylic acids and derivatives	Amino acids, peptides, and analogues		38.5	0	M+FA-H	C16H19N3O5	-0.551621	6.25998e-06	6.25998e-06	233.392	443.178	45.2761	335.591	101.979	146.204	192.599	62.4297	231.86	70.1298	39.7156	274.147	81.1831	42.0531	6.25998e-06	131.51	188.742	244.35	163.884	375.453	1593.88	285.484	185.526	6.25998e-06	700.498	354.171	422.54	266.995	2.23996	651.566	1794.6	2021.04	2050.72	1334.54	2197.69	1746.82	1870.44
2-n-Propyl-4-oxopentanoic acid	HMDB0060683	Organic acids and derivatives	Keto acids and derivatives	Gamma-keto acids and derivatives	C16655	38.5	0	2M-H	C8H14O3	-0.508541	342.69	486.846	593.868	347.191	675.74	300.369	260.766	422.177	349.368	380.981	642.414	428.588	232.859	626.386	355.893	543.665	435.301	345.658	576.531	325.841	522.348	682.19	422.329	455.084	363.176	313.813	506.262	590.567	408.77	429.265	527.686	463.074	10959.5	14585	14311.4	14154.2	11904.1	15765.3	11551.1
L-Phenylalanine	HMDB0000159	Organic acids and derivatives	Carboxylic acids and derivatives	Amino acids, peptides, and analogues	C00079	38.5	0	2M-H	C9H11NO2	4.58324	1484.39	2161.74	1494.41	1227.16	619.002	1238.57	1585.37	918.045	1130.56	541.329	736.675	1079.22	455.699	319.487	597.825	181.082	1653.54	1534.51	1236.11	1071.22	1809.01	763.179	1223.67	996.854	693.253	989.763	649.808	893.669	1397.36	544.113	886.333	571.577	1.07702e+06	1.00336e+06	1.13006e+06	1.39056e+06	1.01509e+06	995813	884608
p-Hydroxyphenylacetic acid	HMDB0000020	Benzenoids	Phenols	1-hydroxy-2-unsubstituted benzenoids	C00642	38.4	0	M+H-H2O	C8H8O3	-1.36292	37673.3	41625.9	52048.1	44014.2	44220.4	43942.9	42612	39905.2	43592.1	47333.8	51544.6	35192.8	35100.3	37080.6	36844.5	38448.4	42418.4	48164.9	47552.6	49717	43748.4	44047.5	46414.7	40601.5	42408.3	52621.7	76721.2	56069.4	41638.4	35593.9	37587.6	36067.3	6510.4	6239.22	6013.81	6317.11	5098.06	6242.93	5603.03
2-Methyl-3-ketovaleric acid	HMDB0000408	Organic acids and derivatives	Keto acids and derivatives	Short-chain keto acids and derivatives		38.4	0	M+H	C6H10O3	-0.998689	2939.89	3652.79	4113.21	3454.41	4043.59	4147.08	3895.66	3665.62	3758.69	4003.06	4257.46	3411.57	3534.94	3847.09	3897.94	4166.78	3520.66	3925.75	4682.21	4412.15	3781.77	4087.25	3924.09	4526.17	3751.5	3896.95	3067.19	3561.66	3135.25	3251.19	3817.4	3935.2	8943.59	9993.44	9449.77	9733.11	7953.36	9997.7	7495.48
Deoxyribose	HMDB0003224	Organic oxygen compounds	Organooxygen compounds	Carbohydrates and carbohydrate conjugates	C01801	38.4	0	M+Na	C5H10O4	-1.51348	3716.27	7541.53	4800.73	5373.98	7078.75	5403.69	7937.89	6142.89	6773.84	7024.03	7183.32	6324.05	8123.59	8884.15	10267.8	9492.13	5050.11	5980.71	5674.23	5421.95	6615.32	5764.79	7139.67	6351.42	6477.56	6488.68	9036.73	9179.66	7574.93	7020.16	9894.8	9868.27	10201.9	11308.8	9175.07	10172	10006.8	9610.62	10511.1
N-Acetyl-D-Glucosamine 6-Phosphate	HMDB0001062	Organic oxygen compounds	Organooxygen compounds	Carbohydrates and carbohydrate conjugates	C00357	38.4	0	M+FA-H	C8H16NO9P	1.98812	4958.11	3271.74	2811.06	8260.36	9668.88	7298.44	9271.44	17894.1	4675.99	16706.5	6481.98	17745.1	10978.6	12980.6	9758.23	8569.91	4289.82	6695.42	3351.59	8844.95	3052.59	10066.2	6480.08	5919.04	6550.95	8246	11964.4	4545.11	12743	7991.25	6535.31	3085.24	30571.2	33075.7	38195.9	38396.9	32078.4	49478.9	8.28327e-08
Xanthine	HMDB0000292	Organoheterocyclic compounds	Imidazopyrimidines	Purines and purine derivatives	C00385	38.4	0	M+H	C5H4N4O2	-2.1119	2517.11	4671.48	6766.18	6739.28	5006.31	10218	10249.2	19714	3681.81	6410.08	7243.56	9332.29	6160.05	3664.91	8946.45	6204.94	4595.08	10631.2	3656.72	11728.2	3248.04	6401.13	5385.03	8297.77	11431	5081.84	10618	7830.96	10038.9	10146.4	19860.4	4972.48	1776.78	1714.25	774.569	1636.33	1797.01	648.847	2064.65
Phenethylamine glucuronide	HMDB0010323	Organic oxygen compounds	Organooxygen compounds	Carbohydrates and carbohydrate conjugates	C03033	38.4	0	M+FA-H	C14H19NO6	-1.23826	1802.57	2919.85	3437.52	7395.2	3197.51	7467.69	4233.97	7989.36	7611.71	10282.2	4851.99	25243.8	2028.85	20326.1	3598.99	4969.62	3348.22	5919.08	3321.88	5668.29	8724.27	6832.72	7274.43	5488.16	6517.04	2861.87	2814.19	31022.2	2179.5	3139.9	4499.89	991.665	1764.42	2573.12	2964.77	3462.89	1461.37	1824.99	3237.98
Trigonelline	HMDB0000875	Alkaloids and derivatives	Unclassified	Unclassified	C01004	38.4	0	M+H-H2O	C7H7NO2	0.0926814	2849.82	2513.73	2468.15	2749.15	2551.48	3162.94	2919.08	2869.84	3130.76	3245.31	3753.28	2995.64	3021.62	3001.38	3315.3	2789.35	2868.44	3196.27	3018.68	2766.88	2783.87	3277.19	2846.41	3535.56	3227.2	3381.89	2939.08	3130.03	2415.7	3102.24	3182.73	2652.38	1407.67	717.221	468.908	695.285	503.306	277.117	299.854
3beta,7alpha-Dihydroxy-5-cholestenoate	HMDB0012454	Lipids and lipid-like molecules	Steroids and steroid derivatives	Bile acids, alcohols and derivatives	C17335	38.4	0	M-H	C27H44O4	-1.00948	8999.44	13087	9683.15	7940.08	9431.66	5759.57	7341.29	11097.9	11941.7	7263.36	12565	15408.3	8771.79	11371.8	5741.79	9441.02	8487.39	6560.78	8263.51	13358.3	4796.32	11862.6	7560.47	9121.27	5556.51	5162.64	7703.8	7684.37	6671.45	6311.72	2244.49	12044.1	47567.8	19739.4	26601.6	25076.3	35913.6	14691.8	45451
Prenol	HMDB0030124	Organic oxygen compounds	Organooxygen compounds	Alcohols and polyols	C01390	38.4	0	M+NH4	C5H10O	2.00929	4589.16	4170.49	4454.73	4035.75	3859.19	3807.71	3937.2	4205.65	4156.09	3380.87	3938.35	3826.37	4011.56	3851.45	4723.07	4837.05	4819.65	4797.21	4392.43	4361.63	4542.9	3532.81	3834.83	3524.26	3505.2	4150.62	3621.93	3483.51	3900.01	4536.76	4438.12	4092.55	129.568	335.374	705.043	327.068	340.63	230.071	279.33
Dimethyltryptamine	HMDB0005973	Organoheterocyclic compounds	Indoles and derivatives	Tryptamines and derivatives	C08302	38.4	0	2M-H	C12H16N2	-4.57006	875.516	1492.62	2475.32	952.407	1679.69	3242.42	830.209	1833.65	1736.95	956.674	1291.44	964.522	2452.39	2728.74	1032.09	676.692	1998.57	1225.3	801.506	1221.6	1764.74	952.052	3095.09	2352.05	3425.31	925.562	3007.92	414.628	725.837	3465.4	678.057	1353.82	4779.16	1193.74	2881.17	3073.27	4506.14	4205.63	8628.2
gamma-Glutamyltyrosine	HMDB0011741	Organic acids and derivatives	Carboxylic acids and derivatives	Amino acids, peptides, and analogues		38.4	0	M+H	C14H18N2O6	-2.59732	18575.7	15830.3	15103.6	24022.5	18668.1	23174	16907.7	26530.3	19347.2	23552.5	18930.2	17923.2	26310.4	18690.8	17397.2	19770.6	26539.7	20695.5	15801.8	15645.3	21161	16917	19860.8	21271	21318.3	13560.1	17311.5	15446.4	15157.6	13734.2	26630.9	17825.9	5080.09	6276.6	4897.9	4369.12	4045.65	5204.83	3457.62
Isonicotinylglycine	HMDB0041912	Organic acids and derivatives	Carboxylic acids and derivatives	Amino acids, peptides, and analogues	C16623	38.4	0	M+H	C8H8N2O3	-1.77079	2248.52	1795.39	873.372	2715.68	2452.65	2939.66	2586.44	2458	1470.79	1970.36	1774.95	1939.58	3406.82	1829.88	2344.94	2230.66	2444.69	3207.86	1650.89	990.445	4798.44	4095.77	2735.64	4761.95	3326.01	3563.3	1328.46	900.454	3713.59	1397.5	3222.34	2411.46	600.055	665.384	947.075	431.753	715.182	1404.58	544.724
Indoxyl	HMDB0004094	Organoheterocyclic compounds	Indoles and derivatives	Hydroxyindoles	C05658	38.4	0	M+H, M+NH4	C8H7NO	-0.965281	2262.08	1603.72	1140.41	3033.84	3417.37	1874.59	4311.21	4263.84	3381.78	2364.49	4074.05	2721.7	2576.36	3599.56	1573.76	1499.67	1680.73	2353.41	1562.64	1883.34	3604.42	3667.09	3020.49	10005.4	2394	2315.72	3777.88	2794.23	3572.46	4247.63	2676.65	2887.06	5585.35	1529.58	6170.16	8994.4	2341.93	3350.48	6962.73
Lidocaine	HMDB0014426	Benzenoids	Benzene and substituted derivatives	Xylenes	C07073	38.4	0	M+H	C14H22N2O	-2.33131	1359.5	874.851	929.826	1294.63	2241.84	537.929	1141.33	1054.22	1188.91	1262.69	1530.26	1655.85	1034.76	1152.18	1406.88	1093.24	901.817	930.795	1038.82	834.386	1180.58	1002.2	1343.63	1902.8	715.048	1023.94	1109	2391.02	1293.23	1328.03	1234.72	1059.3	1832.36	342.096	2845.01	1457.53	2312.88	227.454	6539.46
N-Methylethanolaminium phosphate	HMDB0060173	Organic acids and derivatives	Organic phosphoric acids and derivatives	Phosphate esters	C01210	38.4	0	2M-H	C3H10NO4P	0.669346	6.25998e-06	6.25998e-06	12.2276	161.492	4366.55	33.2082	6.25998e-06	6.25998e-06	6.25998e-06	6.25998e-06	91.2157	1953.33	6.25998e-06	780.815	6.25998e-06	1342.17	6.25998e-06	2199.27	15185	34.6621	161.096	638.534	2169.57	6.25998e-06	67.8444	13.2354	1156.52	6.25998e-06	42.6737	34.4072	2586.84	865.226	31.3619	287.545	191.372	317.862	1395.56	8.28327e-08	8.28327e-08
Aspartame	HMDB0001894	Organic acids and derivatives	Carboxylic acids and derivatives	Amino acids, peptides, and analogues	C11045	38.4	0	M-H2O-H	C14H18N2O5	-0.155776	676.882	802.495	738.405	768.026	832.535	1112.55	2346.53	1076.26	689.342	969.551	578.628	454.756	1075.04	665.625	1119.61	923.318	1236.25	959.711	684.907	811.641	631.758	1203.62	1071.79	718.538	1830.85	494.43	818.608	517.015	566.963	915.757	1909.11	1095.95	284.179	196.599	179.718	356.986	455.618	165.55	197.382
1-(alpha-Methyl-4-(2-methylpropyl)benzeneacetate)-beta-D-Glucopyranuronic acid	HMDB0010343	Organic oxygen compounds	Organooxygen compounds	Carbohydrates and carbohydrate conjugates		38.4	0	M+FA-H	C19H26O8	-0.448969	880.073	195.107	48.9849	1014.77	2990.72	76.5108	712.757	1401.89	476.222	1342.13	320.298	1344.3	577.354	557.359	1554.67	443.43	1825.27	383.031	3506.11	1322.98	559.807	386.966	1266.9	1889.01	3474.17	51.0412	97.1267	536.536	1070.38	1308.6	471.438	432.077	213.504	183.564	561.35	559.745	162.52	8.28327e-08	1641.36
Cortisone	HMDB0002802	Lipids and lipid-like molecules	Steroids and steroid derivatives	Hydroxysteroids	C00762	38.4	0	M+H	C21H28O5	-2.50656	6617.73	9144.92	15103.2	6964.78	10215.2	17805.4	18257.9	13816.7	16264.6	8160.16	12047.5	13800.1	13543.8	15105.2	17239.7	16487.8	9887.17	16741.2	12424.9	13324.4	9882.13	21636.2	7044.1	13270.8	9628.31	13413.7	15291.5	13834.1	14439.6	16466.7	7096.93	13014.9	2032.13	6109.69	5940.68	7446.38	9997.45	2726.7	7056.98
N-Acetyl-leukotriene E4	HMDB0005084	Lipids and lipid-like molecules	Fatty Acyls	Eicosanoids	C11361	38.4	2.25	M+FA-H	C25H39NO6S	-0.329924	4187.08	4931.6	5960.37	6336.84	10076.2	6985.38	7539.69	49636.5	2692.32	13628	5604.91	15657.3	9709.44	22712	7986.92	2818.61	5642.54	3880.58	2852.36	5727.3	11485.5	7398.81	55833.4	8976.63	6150.84	1661.33	10691.4	8289.13	5093.05	7149.33	10767.6	20431.9	4480.35	5074.56	8262.06	12430.2	6997.82	1747.96	6555.3
Cortexolone	HMDB0000015	Lipids and lipid-like molecules	Steroids and steroid derivatives	Hydroxysteroids	C05488	38.4	0	M+FA-H	C21H30O4	-0.205377	188.063	1477.68	432.049	1.94594	112.771	948.431	374.606	66.9543	112.693	6.25998e-06	412.712	972.819	563.582	98.5958	273.236	130.247	112.851	363.411	352.654	125.847	22.1217	696.621	64.7299	404.727	6.25998e-06	931.002	3351.52	1297.3	376.369	2348.08	6.25998e-06	147.689	8.28327e-08	80.2786	68.7506	2074.52	3059.68	8.28327e-08	8.28327e-08
alpha-CEHC	HMDB0001518	Organoheterocyclic compounds	Benzopyrans	1-benzopyrans		38.4	0	M-H	C16H22O4	-0.832861	137.278	121.061	1860.96	76.1135	469.187	34.9232	120.849	72.6431	503.516	108.337	118.968	29.0391	203.674	349.002	55.5511	311.926	347.859	3397.64	601.15	30.9948	428.157	174.349	81.1093	1363.57	32.5041	6.25998e-06	854.498	49.1092	32.5239	56.0853	910.618	6.25998e-06	4174.02	7339.53	5356.08	7040.54	5146.14	8221.65	6424.36
4-Methylpentanal	HMDB0001318	Organic oxygen compounds	Organooxygen compounds	Carbonyl compounds	C02373	38.3	0	M+H	C6H12O	1.94529	12225	13084.8	12784.8	11723.7	11127.4	11670.5	13295.3	11240.7	13476.8	13618.8	10742	13033.2	11304.7	13375.8	12967.7	13409.8	11564.3	8777.12	13087.6	11965.4	11473.2	12288.2	12924.1	12822.8	11692	13848.1	11572.2	11510.3	9449.61	12912.4	13738.3	13309.6	3045.92	3028.7	3053.36	3096.31	2865.19	2954.8	2744.59
Dihydrouracil	HMDB0000076	Organoheterocyclic compounds	Diazines	Pyrimidines and pyrimidine derivatives	C00429	38.3	0	M+FA-H	C4H6N2O2	4.06204	3788.27	4055.6	4893	5141.91	4768.64	4649.85	3707.01	3715.58	4911.14	6033.71	5250.17	4441.91	4119.96	4332.38	4574.21	4176.66	5073.55	4626.5	5712.96	4748	4167.57	4614.31	5020.08	4650.05	3626.63	5592.27	4247.46	4184.83	4718.46	4986.33	5063.76	4376.9	3359.12	3722.53	3502.3	3648.76	4083.94	4235.86	3753.39
Dihydrothymine	HMDB0000079	Organoheterocyclic compounds	Diazines	Pyrimidines and pyrimidine derivatives	C00906	38.3	0	M+Na	C5H8N2O2	-1.73409	5256.97	5251.43	4902.36	7777.68	7782.37	7316.34	6966.6	10296.3	7799.48	8275.43	8506.79	5403.02	7508.88	7883.49	8065.9	7313.4	6091.32	8484.72	6925.36	8193.92	8673.64	7766.61	10430.6	5821.54	7151.83	5803	8191.67	7217.71	6172	8126.95	9434.95	7651.4	3898.28	4618.54	4606.21	5155.83	4570.22	6152.64	3846.7
Citrulline	HMDB0000904	Organic acids and derivatives	Carboxylic acids and derivatives	Amino acids, peptides, and analogues	C00327	38.3	0	M+K	C6H13N3O3	-2.54955	13350.2	15546.2	13931.4	18901.2	17719.9	32445.8	23782.1	33106.3	22245.3	12885.2	24314.1	13813.2	16526.2	26146.6	15620.3	32858.1	20225	24638.6	14885.5	21986.5	18676.6	11158.7	57024.4	23410.9	32045.7	55436.3	23868.6	16620.6	18149.7	18713.5	31752	11107.4	12341.3	9045.99	10269.6	17744.4	7907.51	6631.73	9806.72
Methyl cyclohexanecarboxylate	HMDB0031343	Organic acids and derivatives	Carboxylic acids and derivatives	Carboxylic acid derivatives		38.3	0	M+NH4	C8H14O2	-2.69306	55153.3	20864.8	2550.02	19714.9	22021.2	34374.9	52393.7	34416.9	15265.3	61026.9	22343.8	34215.2	27992.6	23781.9	27449.9	22674	23972.9	12419.5	17465.4	10459.8	25909.8	40193.1	14836.3	39301	27472.5	17700.7	16645.7	19638.2	43918.4	29058.1	20761.2	24581	1482.96	1487.46	1373.39	1433.3	1505.56	1512.93	1118.49
2-Polyprenyl-6-methoxyphenol	HMDB0060355	Lipids and lipid-like molecules	Prenol lipids	Monoterpenoids	C17552	38.3	0	M+NH4	C17H24O2	-2.1094	5654.23	5566.59	6312.01	6496.34	5387.05	6193.65	5993.71	5835.93	6382.5	5897.32	6305.86	6197.9	6250.89	6263.28	6692.1	6022.82	5334.09	5695.18	6348.8	5711.71	5963.96	5893.14	5995.61	6008.94	5867.25	6542.75	5646.4	6161.25	5909.94	6220.07	6188.87	5900.23	616.911	463.937	706.895	3186.33	2058.52	8.28327e-08	6654.54
Sulfolithocholic acid	HMDB0000907	Lipids and lipid-like molecules	Steroids and steroid derivatives	Bile acids, alcohols and derivatives		38.3	1.63	M-H	C24H40O6S	-0.303702	5230.54	6.25998e-06	6.25998e-06	2393.02	1689.43	6.25998e-06	1377.23	128398	6.25998e-06	32170.3	6.25998e-06	54715.5	4683.47	109877	1336.44	6.25998e-06	5001.65	6.25998e-06	6.25998e-06	2574.96	4186.6	11501.1	148701	19615.8	5611.11	960.629	23622.4	2911.13	5822.78	10897.5	2205.7	15117.2	16668.8	13285.1	6093.6	8.28327e-08	372.446	8.28327e-08	8.28327e-08
12,13-EpOME	HMDB0004702	Lipids and lipid-like molecules	Fatty Acyls	Fatty acids and conjugates	C14826	38.3	0	M-H	C18H32O3	-1.46471	1117.21	1250.19	4742.21	5709.39	2069.97	1713.62	4383.02	7319.18	2923.39	1302.22	976.121	2031.85	1158.79	623.823	996.006	2943.45	1425.26	5506.59	633.706	7903.01	938.252	3086.57	843.737	5724.31	3499.64	746.681	2836.28	1677.6	5373.07	4046.79	1164.77	1137.2	15476.1	21133.5	15713.5	62548.7	35799.5	16084.7	36216.3
3a-Hydroxy-5b-pregnane-20-one	HMDB0006759	Lipids and lipid-like molecules	Steroids and steroid derivatives	Pregnane steroids	C05480	38.3	0	M+FA-H	C21H34O2	-0.861714	10252.2	10513.1	5615.05	3253.17	14942.6	9160.67	5091.89	15288.5	10252.1	7549.78	8530.09	7563.64	15322.9	26108.4	9312.94	13405.4	7256.03	8048.4	8726.23	15532.2	8324.88	13009.6	17820	9709.53	17163.8	5065.25	11412.5	5560.25	9172.59	21114.5	15416.6	9937.55	13147.5	13174	30357.2	31517.2	29967.9	13379.7	31243
2-Aminobenzoic acid	HMDB0001123	Benzenoids	Benzene and substituted derivatives	Benzoic acids and derivatives	C00108	38.3	0	M+H-H2O	C7H7NO2	0.170569	2375.16	2186.9	2268.93	4818.96	3255.73	1967.35	4188.57	4464.25	3545.86	3420.77	3856.68	4983.95	3368.79	5461.78	2916.22	2358.96	2097.28	2527.69	2832.45	3084.41	2585.69	3024.01	4219.38	6543.51	2677.09	2747.61	4055.41	3738.89	4165.94	4232.18	2525.04	4294.55	307.474	251.076	406.335	463.704	422.846	488.352	316.44
Phenylalanyl-Glutamate	HMDB0028994	Organic acids and derivatives	Carboxylic acids and derivatives	Amino acids, peptides, and analogues		38.3	0	M-H2O-H	C14H18N2O5	-0.216026	158.27	150.76	44.9764	708.132	262.815	591.922	340.129	524.994	364.027	579.758	529.308	2421.48	43.8632	1698.94	241.542	550.124	29.1183	488.419	268.066	464.001	409.665	1160.4	62.1658	413.368	1135.24	57.2093	108.085	2894.48	191.455	398.655	487.749	51.9851	3771.36	5685.7	5747.24	8573.55	4611.13	1909.14	6604.95
8-Hydroxy-7-methylguanine	HMDB0006037	Organoheterocyclic compounds	Imidazopyrimidines	Purines and purine derivatives		38.3	0	M+Na	C6H7N5O2	0.154681	2847.88	5253.08	2728.66	6842.52	5430.29	6988.41	5256.13	5397.49	8522.06	5123.66	6042.15	6716.38	9139.26	6553.48	9528.4	7938.29	3662.64	3528.82	4457.11	5152.81	5157.29	10218.8	6533.19	7941.87	5936.09	4473.64	5310.93	5754.01	8701.17	8736.9	12307.5	9562.52	1443.77	2504.53	2628.96	1597.24	2313.56	2251.28	2529.68
Tryptophyl-Glutamate	HMDB0029082	Organic acids and derivatives	Carboxylic acids and derivatives	Amino acids, peptides, and analogues		38.3	0	M-H	C16H19N3O5	-0.731779	1978.66	1926.12	2048.28	3196.71	1986.49	3306.47	2368.87	2533.94	1735.95	2217.61	2107.66	2001.21	2836.81	1913.71	1856.96	2298.33	2348.23	2996.94	1452.14	2925.91	2126.68	2762.62	2496.42	3387.49	3229.58	2163.94	2461.42	1860.77	2142.75	2098.84	3418.45	2459.41	781.044	715.61	844.678	1084.17	1034.48	846.207	707.247
2,8-Dihydroxyquinoline-beta-D-glucuronide	HMDB0011658	Organic oxygen compounds	Organooxygen compounds	Carbohydrates and carbohydrate conjugates		38.3	0	M-H	C15H15NO8	-0.361363	752.875	645.301	1343.55	1729.97	1640.97	1346.25	761.722	603.634	621.913	840.131	1136.44	826.42	627.757	807.299	831.141	834.371	871.083	1055.95	1188.04	950.617	1184.58	1368.55	837.638	1352.9	2530.03	710.128	1764.43	923.949	1483.74	1307.72	1383.77	994.238	391.883	71.0901	98.7572	917.924	106.708	361.915	734.738
Hydroxyphenylacetylglycine	HMDB0000735	Organic acids and derivatives	Carboxylic acids and derivatives	Amino acids, peptides, and analogues	C05596	38.3	0	M-H2O-H	C10H11NO4	-4.88513	136.502	191.932	56.7159	172.423	235.599	246.817	248.525	660.617	117.563	257.776	278.502	711.633	272.115	223.155	195.925	208.476	256.772	330.732	224.116	216.646	174.142	296.463	281.856	364.244	271.08	196.041	230.852	341.928	353.031	225.359	282.613	297.738	5874.96	4858.8	3771.13	3589.56	3924.1	4294.59	3731.77
Phenylalanylphenylalanine	HMDB0013302	Organic acids and derivatives	Carboxylic acids and derivatives	Amino acids, peptides, and analogues		38.3	0	M+H	C18H20N2O3	-2.42337	4883.45	4337.13	2048.09	4378.43	3279.58	4499.75	4254.11	5624.56	3741.38	5343.06	4210.45	3875.17	6046.04	3835.6	3947.5	4263.34	6134.09	3903.34	3900.28	4544.53	4796.6	3977.51	4407	6112.15	4459.23	2898.06	4465.93	4503.61	4059.4	5259.6	5226.73	4166.66	2257.23	2591.57	2021.36	1991.25	3049.01	1738.53	2005.49
3a,11b,21-Trihydroxy-20-oxo-5b-pregnan-18-al	HMDB0006753	Lipids and lipid-like molecules	Steroids and steroid derivatives	Hydroxysteroids	C05474	38.3	0	M+FA-H	C21H32O5	-0.424105	890.854	1140.49	2775.99	671.525	1294.09	1750.44	2161.25	1983.9	1100.37	1340.05	940.569	770.62	980.726	1911.34	1444.76	1232.07	826.997	2277.3	1096.05	1658.82	558.198	2534.02	2132.8	1880.64	1617.13	1207.42	2486.04	1352.85	1683.96	2752.16	670.931	1527.92	1461.99	2099.61	2414.11	4773.06	2091.13	2232.27	2807.31
Isopentyl acetate	HMDB0031528	Organic acids and derivatives	Carboxylic acids and derivatives	Carboxylic acid derivatives	C12296	38.3	0	2M-H	C7H14O2	-1.13823	143.82	259.404	161.905	321.298	1098.52	135.291	149.78	373.541	195.314	372.233	101.24	366.854	888.142	526.783	348.173	256.78	355.987	368.691	174.734	585.415	843.301	174.422	281.136	341.629	106.283	6.25998e-06	254.827	32.0136	318.62	321.922	90.1676	282.711	61438.9	69077.8	68242.7	68387	59301.8	73778.9	65420.9
Orotidylic acid	HMDB0000218	Nucleosides, nucleotides, and analogues	Pyrimidine nucleotides	Pyrimidine ribonucleotides	C01103	38.3	0	M+FA-H	C10H13N2O11P	1.69356	1420.31	1511.56	1571.94	1788.21	1442.65	1715.01	1408.76	1564.97	1819.07	1506.11	1855.88	1668.12	1426.88	1324.6	1701.11	1683.27	1561.84	1781.48	1828.28	1659.38	1113.95	1392.46	1579	1614.48	1563.55	1418.24	1576.65	1624.09	1803.94	1280.23	1858.57	1835.89	4291.29	3682.14	4410.32	4011.57	2861.92	4006.08	3086.7
Cholestane-3,7,12,25-tetrol-3-glucuronide	HMDB0010355	Lipids and lipid-like molecules	Steroids and steroid derivatives	Steroidal glycosides	C03033	38.3	0	M-H	C33H56O10	-0.234337	3684.65	7715.16	10012.3	5248.4	9546.48	6375.62	5493.29	11385.3	7628.55	14537.7	12378.3	9326.15	12380.7	5043.62	5979.87	5657.39	6635.02	14901	7524.23	9168.53	9482.78	9684.84	13481.8	4725.23	15254.1	3116.84	14632.1	9276.68	7945.69	5198.68	11357.9	10054.3	6166.08	7422.99	11764.2	7771.98	13598.3	3521.79	10044.6
Alpha-D-Glucose 1,6-bisphosphate	HMDB0003514	Organic oxygen compounds	Organooxygen compounds	Carbohydrates and carbohydrate conjugates	C01231	38.3	0	M-H	C6H14O12P2	-1.82215	6613.19	6197.46	6352.85	6344.81	6091.91	6631.16	5918.81	6087.05	6384.5	6545.15	7036.94	7072.9	5648.07	6537.08	6238.72	6320.86	5704.73	5622.58	6525.14	5761.37	5861.25	5669.75	5965.92	5974.18	6057.1	7644.72	6156.81	7240.6	6113.8	5755.07	6298.2	5895.02	33585.2	31157.8	34788	31225.9	30882.3	32538.9	31757.3
(-)-alpha-Bisabolol	HMDB0036197	Lipids and lipid-like molecules	Prenol lipids	Sesquiterpenoids	C09621	38.2	0	M+FA-H	C15H26O	-1.55573	4422.94	3348.71	3489.86	3053.34	3202.52	2909.71	3167.83	2465.31	2797.99	2838.62	2561.02	3542.79	3341.39	4187.32	4042.31	4071.52	3091.33	2590.61	2976.61	2512.94	2873.91	2806.91	3027.62	2792.69	2720.98	2878.97	2733	3128.91	2898.32	3513.2	4196.74	3173.69	22147.7	21336	20383.7	20292.1	18824.8	23998.3	21087.6
3-Methylhistidine	HMDB0000479	Organic acids and derivatives	Carboxylic acids and derivatives	Amino acids, peptides, and analogues	C01152	38.2	0	M-H	C7H11N3O2	0.159072	23614	19563.8	15310.8	10885	11254.5	10898.2	9973.1	8751.19	9365.94	9825.32	9171.35	10401.8	10024.3	10781.5	10068	11626.4	15189.3	11802.4	12827.7	10673.8	11732.4	9911.26	9839.45	9394.69	8705.71	9637.62	9392.74	12330.1	9787.41	10348.1	11644.2	8980.45	15.7256	18.5088	41.9354	106.162	119.6	40.3363	33.2128
2-methoxybenzene-1,3-diol	HMDB0133970	Benzenoids	Phenols	Methoxyphenols		38.2	0	M+H-H2O, M+H, M+Na	C7H8O3	-0.358904	36724.9	35375.5	42699.2	35470.5	37620	38342.1	37855.8	36341.4	39468.5	38151.9	40249.1	32184.7	31090.9	32344.1	32850.1	34796.4	34277	38480.1	41338.9	39039.8	36709.1	36216.2	36968	39724.5	35322.5	39311.3	34186.6	33432.7	28253.1	31200.8	32478.6	31978.4	3452.69	4584.28	4063.53	3805.06	3595.33	4624.92	3963.32
1-Aminocyclopropanecarboxylic acid	HMDB0036458	Organic acids and derivatives	Carboxylic acids and derivatives	Amino acids, peptides, and analogues	C01234	38.2	0	M+Na	C4H7NO2	3.42796	2612.45	3423.48	2628.19	3557.81	3115.52	2771.09	3103.54	2525.12	4289.56	3192.77	3778.13	4577.35	4503.49	3014.25	4040.12	3080.11	3583.55	4564.04	5107.69	2702.43	3901.89	3817.7	4581.08	3372.17	2893.3	3128.47	2723.91	3493.45	2969.66	5739.14	4428.53	3263.95	894.936	854.793	770.287	703.815	591.851	741.313	694.73
N6,N6,N6-Trimethyl-L-lysine	HMDB0001325	Organic acids and derivatives	Carboxylic acids and derivatives	Amino acids, peptides, and analogues	C03793	38.2	0	M+H	C9H20N2O2	-1.63449	21979.9	28296.6	14240.4	19509.1	20043.1	27300.6	34774.3	33697	25498.4	22484.5	19508.7	20775.4	22364.8	29098.1	18620.6	23672.9	21767.5	31068.6	22958.1	14396.7	29916.6	13856.8	13814.7	21641.4	19632.1	24868.5	23628.1	41606.1	15495	17264.4	26824.1	27715.6	11092.3	22784.8	27441.4	24747.9	16283.8	17455.2	12811.9
D-Galactose	HMDB0000143	Organic oxygen compounds	Organooxygen compounds	Carbohydrates and carbohydrate conjugates	C00984	38.2	0	M+K	C6H12O6	-2.4974	81267.3	104965	53310.4	90648.7	84220	83524.7	68974.6	181117	90797.2	108319	86868.2	109948	104352	100317	108379	94303.3	91336.8	82533.7	95395.3	100512	78351.7	118706	231070	113786	96435.5	160020	102498	71701.2	103962	106637	111960	100032	59494.7	46465.9	51279.1	56843.6	44806.9	40271.5	47496.8
Argininic acid	HMDB0003148	Organic acids and derivatives	Carboxylic acids and derivatives	Amino acids, peptides, and analogues		38.2	0	M+H	C6H13N3O3	-1.87851	22413.3	24606	31625.1	33780	27140.5	51430.3	25512.8	43385.4	29355.9	28507.4	35288.8	26525.8	29617.6	42677.7	31963.7	37323.1	40366.3	33570.5	31594.5	37421.2	35686.1	19415.6	52848.6	44622.1	40658	46032.2	44020.7	26323.9	30382.5	38415.4	75792.9	22983.4	14828.8	14375.1	15952	19889.3	11633.8	12453.6	11303.4
Taurine	HMDB0000251	Organic acids and derivatives	Organic sulfonic acids and derivatives	Organosulfonic acids and derivatives	C00245	38.2	0	M+H	C2H7NO3S	-0.557101	10887.5	6218.23	3411.44	13276.9	19897.2	15298.2	19785.7	14848.1	15778.4	30814	18992	9376.23	11305.4	7410.78	12930.9	17996.9	14332.9	12482.4	6860.89	17737.7	6051.11	13681	10794.2	8848.93	7485.66	3251.25	14238.3	7578.08	17272.3	8505.37	9478.53	8017.63	3540.29	14908	3936.79	6346.73	11888.9	3091.73	3047.38
5-Acetamidovalerate	HMDB0012175	Lipids and lipid-like molecules	Fatty Acyls	Fatty acids and conjugates	C03087	38.2	0	M+H	C7H13NO3	-2.17721	8563.21	6.25998e-06	6.25998e-06	1357.78	11709	266.893	3592.18	6480.43	6.25998e-06	7527.06	13987	6.25998e-06	6.25998e-06	4363.67	13021.9	91946.8	4538.53	1207.8	33376.9	6.25998e-06	6.25998e-06	34472	6.25998e-06	2098.45	6.25998e-06	6.25998e-06	2906.16	280.244	652.709	6.25998e-06	883.874	6.25998e-06	10649.6	6388.14	10468.3	18634.9	26503.6	11582.8	12683.6
2-Furoylglycine	HMDB0000439	Organic acids and derivatives	Carboxylic acids and derivatives	Amino acids, peptides, and analogues		38.2	0	M+NH4	C7H7NO4	-2.5099	103470	116882	155264	126591	115720	124927	118654	124604	130102	132527	130249	144394	138263	130836	145980	126844	106854	111868	126624	112160	118363	133963	153072	124476	135345	198599	128183	127459	125115	116058	126076	124601	25.4959	8.28327e-08	96.5746	212.633	36.4537	179.221	58.8725
N6-Acetyl-L-lysine	HMDB0000206	Organic acids and derivatives	Carboxylic acids and derivatives	Amino acids, peptides, and analogues	C02727	38.2	0	M+H	C8H16N2O3	-2.06728	5958.33	5121.86	3831.32	5795.32	5140.23	4374.41	5244.4	7218.63	3864.3	8406.86	6086.86	6213.41	6510.56	7210.18	4911.11	5749.84	8452.93	4047.23	5825.72	4909.58	4299.18	5651.04	6569.23	5344.07	6322.88	3372.47	4277.86	3072.18	4534.13	5086.5	5239.07	6497.65	8099.01	7172.81	9760.54	6879.31	7664.77	6957.91	5988.31
3-Oxoadipic acid	HMDB0000398	Organic acids and derivatives	Keto acids and derivatives	Medium-chain keto acids and derivatives	C00846	38.2	0	2M-H	C6H8O5	-1.39894	415.018	6.25998e-06	175.605	6.25998e-06	277.067	123.864	207.527	6.25998e-06	185.485	6.25998e-06	269.118	6.25998e-06	425.918	6.25998e-06	35.1769	48.0408	816.207	6.25998e-06	98.5921	66.0535	184.422	6.25998e-06	566.71	6.25998e-06	6.25998e-06	6.25998e-06	6.25998e-06	6.25998e-06	6.25998e-06	6.25998e-06	6.25998e-06	187.213	521.876	562.067	374.867	609.783	411.713	969.775	205.93
Palmitaldehyde	HMDB0001551	Lipids and lipid-like molecules	Fatty Acyls	Fatty aldehydes	C00517	38.2	0	M+NH4	C16H32O	-1.73025	5340.11	2905.65	5168.77	996.566	2252.56	942.994	1596.92	984.14	859.865	1088.57	794.933	738.34	862.856	739.12	810.641	652.239	1347.68	692.682	569.908	678.647	933.204	1151.13	1044.33	1143.45	742.02	1060.73	1256.64	667.084	892.143	997.283	856.854	868.896	665.826	1205.18	820.175	624.351	1134.5	645.46	724.888
(+)-1(10),4-Cadinadiene	HMDB0035084	Lipids and lipid-like molecules	Prenol lipids	Sesquiterpenoids	C06394	38.2	0	M+FA-H	C15H24	-2.31203	761.17	1982.99	692.997	847.484	4427.43	708.544	967.826	2174.56	1780.26	954.853	978.954	1269.4	1392.72	2795.15	4374.19	834.344	435.33	404.481	1002.75	2177.36	2419.39	2590.24	5183.68	1307.6	4051.02	3392.23	2535.7	474.683	1272.55	5489.87	4289.13	1937.92	867.018	506.717	1041.48	1255.48	1637.47	366.753	1332.59
(S)-Reticuline	HMDB0003601	Organoheterocyclic compounds	Isoquinolines and derivatives	Benzylisoquinolines	C02105	38.2	0	M+H-H2O	C19H23NO4	-2.47523	5917.73	6.25998e-06	6.25998e-06	6.25998e-06	18.4123	2178.57	6856.08	6.25998e-06	7654.25	16320.9	6.25998e-06	2463.38	6.25998e-06	2656.16	6.25998e-06	1315.81	6440.08	6.25998e-06	6.25998e-06	6.25998e-06	10082.2	16929.3	1091.31	3017.66	207.269	6.25998e-06	6.25998e-06	6.25998e-06	5559.85	6.25998e-06	3795.24	6.25998e-06	586.146	8702.5	8.28327e-08	8.28327e-08	8546.47	143.449	8.28327e-08
N-Desmethylcitalopram	HMDB0014021	Benzenoids	Benzene and substituted derivatives	Phenylbutylamines	C16608	38.2	0	2M-H	C19H19FN2O	-0.678683	122596	114580	61487.8	107667	137384	70789.3	89541	140082	100853	110582	97959.3	99293.6	94662.5	82896.6	71672.2	101807	79427.2	88202.7	55682.5	109489	113384	90610.7	120344	120083	120226	50653.7	73724	70952.3	99347.1	123853	98422.7	84632.3	15800.7	16467	14395.8	13354.1	12364.2	7380.34	14650.5
15(S)-HETE	HMDB0003876	Lipids and lipid-like molecules	Fatty Acyls	Eicosanoids	C04742	38.2	0	M+H-H2O	C20H32O3	-1.97895	414.73	6.25998e-06	6.25998e-06	349.712	1328.97	6.25998e-06	2117.55	31017.4	527.471	2570.83	617.665	6.25998e-06	6.25998e-06	201.215	645.012	754.342	533.757	805.2	6.25998e-06	3652.36	6.25998e-06	2145.38	960.841	462.493	1821.43	527.536	1335.39	6.25998e-06	2033.4	6.25998e-06	6.25998e-06	265.954	2220.62	1463.59	3091.83	3011.43	2665.53	619.123	4817.16
Elaidic acid	HMDB0000573	Lipids and lipid-like molecules	Fatty Acyls	Fatty acids and conjugates	C01712	38.2	0	M+H-H2O	C18H34O2	-2.00693	1372.06	928.959	5180.93	5941.29	997.793	1097.48	2492.6	2162.81	2030.8	927.715	1302.81	755.04	975.947	50.7204	398.549	1156.36	513.209	3813.91	531.976	4158.6	1759.17	253.034	912.481	810.793	2180.96	750.071	2341.29	461.053	1887.42	902.422	6.25998e-06	145.448	8.28327e-08	1858.81	268.76	1696.58	4320.4	8.28327e-08	1002.9
2-Methyl-4-heptanone	HMDB0013821	Organic oxygen compounds	Organooxygen compounds	Carbonyl compounds		38.2	0	M+H	C9H18O	-1.68293	9708.22	8942.68	11640.8	10386.8	9760.92	9845.71	10402.3	8632.3	10165.6	9594.97	10497.2	9369.29	9173.52	8953.97	9748.2	11250.2	10687.6	11069.6	12587.5	11648.5	8855.19	9890.48	9056.3	9527.81	8838.84	11271.5	8663.82	9012.21	9118.78	9556.48	9319.89	10157	52825.9	55270.3	54424.1	54027.1	48542.3	58575.8	55343.1
3-Carbamoyl-2-phenylpropionic acid	HMDB0060367	Benzenoids	Benzene and substituted derivatives	Unclassified	C16591	38.2	0	M+NH4	C10H11NO4	-2.79507	3430.12	3452.27	3835.8	4342.49	2493.66	2172.8	7463.98	6691.04	4508.01	4744.8	11844	7313.72	14309	4562.4	4442.2	7373.33	10543.6	3934.52	9956.68	3465.31	6288.35	5269.61	13958.2	3722.86	3248.96	15936.2	3841.67	3315.89	2449.18	2524.66	14600	7190.02	378.237	129.574	331.483	8.28327e-08	48.4084	8.28327e-08	8.28327e-08
Succinyladenosine	HMDB0000912	Nucleosides, nucleotides, and analogues	Purine nucleosides	Unclassified		38.2	0	M-H	C14H17N5O8	-0.718501	2855.79	2716.15	4531.7	3493.79	2758.27	3265.84	3709.75	3129.35	3048.12	4550.21	3404.15	4165.09	2763.77	3520.68	3046.37	3411.99	3763.57	4278.99	2875.19	3740.94	3634.15	3022.18	3225.16	3385.13	5037.42	3708.86	4699.61	3523.5	3881.49	3948.42	5218.29	3419.3	979.502	611.817	1240.22	1569.52	865.02	1017.53	1118.05
2-Nonanone	HMDB0031266	Organic oxygen compounds	Organooxygen compounds	Carbonyl compounds		38.2	0	M+H	C9H18O	-1.58796	6407.43	6448.3	5886.79	4700.15	5543.59	7104.82	5049.02	6541.07	5584.95	5594.53	5565.97	6087.18	5674.92	5854.94	5170.19	5530.37	3246.97	3721.63	5961.85	4260.04	6599.69	5018.45	6065.2	4827	4374.33	6373.1	4922.69	5205.45	5026.37	5169.66	5567.89	5103.26	15830.9	10043.4	8818.4	9566.9	18355.7	6542.64	20151.3
3-Hydroxyhippuric acid	HMDB0006116	Benzenoids	Benzene and substituted derivatives	Benzoic acids and derivatives		38.2	0	M+H	C9H9NO4	-1.87467	2975.34	570.229	274.314	1255.47	18768.1	2349.83	1238.9	3531.18	1188.12	2185.87	8055.14	1272.01	2199.87	2592.06	429.496	1225.76	3829.82	772.191	5325.21	1354.67	1429.8	6918.45	2410.77	4082.39	4192.97	499.288	2203.5	1752.82	5039.9	2429.73	535.275	6.25998e-06	11805	67.0362	8.28327e-08	1266.36	298.647	3656.03	8.28327e-08
4-Hydroxyhippuric acid	HMDB0013678	Benzenoids	Benzene and substituted derivatives	Benzoic acids and derivatives		38.2	0	M+H	C9H9NO4	-1.91374	3176.37	61.921	55.9816	676.768	1099.03	895.233	396.14	1633.83	886.346	2870.04	8481.29	117.919	1306.74	1625.66	167.572	1620.9	892.158	49.157	524.699	1601.94	232.429	1078.88	1051.24	1687.33	3241.33	6.25998e-06	788.47	107.167	1645.46	1705.86	4084.89	656.768	6030.56	8.28327e-08	8.28327e-08	476.855	59.1959	1618.81	8.28327e-08
Alanyl-Tyrosine	HMDB0028699	Organic acids and derivatives	Carboxylic acids and derivatives	Amino acids, peptides, and analogues		38.2	0	M-H	C12H16N2O4	-1.76859	100.655	89.9431	6.25998e-06	6.25998e-06	244.169	214.698	318.616	54.8319	587.658	391.87	38.2399	279.26	6.25998e-06	1281.83	6.25998e-06	1303.66	856.2	32.3523	141.714	70.7662	261.243	843.084	6.25998e-06	6.25998e-06	24.8873	6.25998e-06	6.25998e-06	154.069	6.25998e-06	6.25998e-06	6.25998e-06	711.785	8.28327e-08	184.893	71.2738	71.4384	764.294	8.28327e-08	75.0852
Suberic acid	HMDB0000893	Lipids and lipid-like molecules	Fatty Acyls	Fatty acids and conjugates	C08278	38.2	0	M+H	C8H14O4	-1.96546	2397.87	2512.81	6802.81	3163.08	4229.09	4259.56	3958.61	3936.14	3082.05	4127.25	3234.91	5131.12	5167.24	4901.84	3902.27	4508.55	3561.57	3270.75	3184.33	3563.28	4163.08	2787.81	3821.9	3549.96	2880.44	8272.53	4550.37	5006.51	4231.96	3402.7	5244.24	4873.07	2407.78	2609.74	2625.86	2547.29	2306.64	2932.69	2459.1
Quinic acid	HMDB0003072	Organic oxygen compounds	Organooxygen compounds	Alcohols and polyols	C00296	38.2	0	M+FA-H	C7H12O6	-2.88189	4245.4	4036.84	4085.75	4124.05	4119.49	4188.2	4129.08	3674.36	3786.4	3922.3	3874.2	3762.99	3623.68	3703.36	3752.95	3647.59	3815.12	3794.55	4132.79	4113.26	3880.74	3831.66	3478.61	3557.49	3596.36	4215.25	3697.3	4037.76	3542.17	3617.16	3886.73	3506.51	2630.29	2895.13	3050.74	2770.01	2778.32	2536.6	2719.56
Ethylbenzene	HMDB0059905	Benzenoids	Benzene and substituted derivatives	Unclassified	C07111	38.2	0	M+NH4	C8H10	-0.556981	6.25998e-06	78.5225	24.6953	72.8028	50.558	6.25998e-06	27.4755	18.1308	85.4719	19.2802	65.8713	83.0389	52.8915	47.253	80.1152	56.7045	17.7638	54.9369	64.5896	33.2975	33.6564	45.8419	45.6117	6.25998e-06	16.7156	6.25998e-06	43.0194	28.0206	6.25998e-06	30.8014	110.999	24.4465	83881.7	94368.5	93502.1	96049.2	81834.6	101713	89373.8
(E)-3-(4-Hydroxyphenyl)-2-propenal	HMDB0040986	Phenylpropanoids and polyketides	Cinnamaldehydes	Unclassified	C05608	38.2	0	M+H-H2O	C9H8O2	-0.67302	6.25998e-06	6.25998e-06	6.25998e-06	64.5234	68.2855	318.787	677.125	897.708	218.037	6.25998e-06	27.3601	56.7136	26.9542	55.6509	6.25998e-06	6.25998e-06	283.23	35.2642	6.25998e-06	461.495	370.6	26.6322	354.802	1437.65	37.5658	310.516	131.854	38.2531	147.834	401.634	248.377	76.4295	367.987	62.529	18.647	187.618	45.6591	52.2761	29.9063
Cotinine glucuronide	HMDB0001013	Nucleosides, nucleotides, and analogues	Pyrimidine nucleotides	Pyrimidine ribonucleotides	C00190	38.2	0	M+H-H2O	C16H20N2O7	-2.38767	1871.11	3161.93	2966.15	3909.81	2920.8	6882.9	2889.92	2636.32	2492.59	1181.53	3512.33	5099.78	4094.3	7267.95	3501	1770.82	3603.76	3966.75	1719.07	2251.88	3034.94	5437.47	11980.1	2668.65	10587.3	1525.6	6265.93	7416.55	6617.61	5395.36	2552.68	11457.3	112.061	220.628	481.876	64.3583	753.246	70.2239	459.972
Farnesyl pyrophosphate	HMDB0000961	Lipids and lipid-like molecules	Prenol lipids	Sesquiterpenoids	C00448	38.2	0	M-H	C15H28O7P2	-4.5211	305.015	350.384	532.239	593.71	384.111	590.725	328.022	296.833	323.017	205.238	474.769	351.756	36.4693	427.317	294.966	83.7249	331.785	386.94	303.095	454.703	207.382	591.928	1785.36	267.8	685.183	102.056	846.764	587.936	537.557	420.141	109.144	728.248	8.28327e-08	8.28327e-08	400.652	79.5238	603.929	8.28327e-08	342.269
(2E)-N-(4-aminobutyl)-3-(4-hydroxy-3-methoxyphenyl)prop-2-enimidic acid	HMDB0139553	Phenylpropanoids and polyketides	Cinnamic acids and derivatives	Hydroxycinnamic acids and derivatives	C10497	38.2	0	2M-H	C14H20N2O3	-2.97621	620.793	808.072	705.301	311.629	523.954	634.258	1444.52	655.248	628.334	2086.82	425.544	620.278	421.01	2248.02	622.907	1569.22	517.856	1065.44	405.167	231.014	402.261	2119.96	485.106	1005.57	917.506	455.744	935.858	1095.66	941.398	578.092	775.728	739.545	1139.57	260.006	1547.97	4131.67	1949.66	1854.13	1344.05
Hyocholic acid	HMDB0000760	Lipids and lipid-like molecules	Steroids and steroid derivatives	Bile acids, alcohols and derivatives		38.2	0	M+FA-H	C24H40O5	-0.645452	79.873	697.32	518.142	924.07	84.3584	6.25998e-06	6.25998e-06	1646.49	468.415	1191.71	1090.82	6.25998e-06	6.25998e-06	6.25998e-06	252.872	185.984	6.25998e-06	5318.7	1606.7	2033.09	708.788	762.454	966.247	1185.94	219.618	6.25998e-06	1188.51	6.25998e-06	1173.38	851.683	79.9978	811.423	42673.2	32135.7	47016.2	49168.1	48901.9	38594.3	40443.2
cis-4-Hydroxycyclohexylacetic acid	HMDB0000451	Organic oxygen compounds	Organooxygen compounds	Alcohols and polyols		38.2	0	2M-H	C8H14O3	-0.47774	732.618	599.51	672.875	707.132	604.404	593.541	642.577	685.205	522.412	898.03	674.695	877.947	613.916	594.147	812.308	502.557	727.875	679.068	800.322	535.676	680.017	535.927	921.758	580.331	581.781	699.664	585.64	663.198	750.133	751.94	738.189	699.578	340.518	627.094	487.383	433.489	482.648	356.24	826.406
8,9-Epoxyeicosatrienoic acid	HMDB0002232	Lipids and lipid-like molecules	Fatty Acyls	Fatty acids and conjugates	C14769	38.2	0	M+H-H2O	C20H32O3	-1.969	6.25998e-06	6.25998e-06	6.25998e-06	6.25998e-06	6.25998e-06	4616.61	636.719	1254.47	17739.1	6.25998e-06	78.5422	6.25998e-06	6.25998e-06	6.25998e-06	233.022	6.25998e-06	933.026	6.25998e-06	6.25998e-06	6.25998e-06	149.993	488.975	105.837	602.425	6.25998e-06	768.972	6.25998e-06	6.25998e-06	6.25998e-06	68.5057	69.1561	6.25998e-06	2880.62	1117.48	8.28327e-08	1679.82	2009.03	1391.63	1046.52
Benzamide	HMDB0004461	Benzenoids	Benzene and substituted derivatives	Benzoic acids and derivatives	C09815	38.1	0	M+H-H2O	C7H7NO	1.49667	233.894	6.25998e-06	6.25998e-06	859.889	914.391	1656.82	2953.55	3467.39	4061.93	4261.48	2995.56	3663.16	3574.56	3668.16	2523.04	2306.53	378.61	310.906	192.634	669.216	1264.47	3158.27	2541.27	2074.82	2989.3	4774.45	1177.63	1971.04	2451.21	3528.9	2822.2	2902.74	765.121	926.122	958.093	896.45	884.051	1010.48	922.925
N(6)-Methyllysine	HMDB0002038	Organic acids and derivatives	Carboxylic acids and derivatives	Amino acids, peptides, and analogues	C02728	38.1	0	M+H	C7H16N2O2	-1.70974	27501.2	805.066	32131.1	8058.6	6810.04	9579.16	5161.95	2973.4	26199.2	6887.65	8309.57	24146.9	54037.9	2850.17	17629.5	5753.84	7015.34	8559.94	3285.53	24968.5	12639.2	22426.2	18198.6	2614.18	3616.49	30240	3309.12	12139.1	4721.49	3903.44	5941.64	8993.37	2876.46	1607.85	2723.18	3358.16	14988.4	4895.46	2895.67
Allysine	HMDB0001263	Organic acids and derivatives	Carboxylic acids and derivatives	Amino acids, peptides, and analogues	C04076	38.1	0	M+H	C6H11NO3	-2.18908	10325.8	6.25998e-06	6.25998e-06	6.25998e-06	78764	12900.2	5621.07	10062.7	12170.7	17303.2	26093.8	1902.48	3383.14	9768.12	8702.28	4202.18	15082.9	5367.62	8630.9	8301.99	5905.72	8495.67	27697.5	4913.85	5229.44	4003.76	830.468	2625.53	7265.09	2692.71	10283.1	8109.41	2756	2555.82	2299.5	2845.96	2277.79	2318.7	2456.26
3-Oxooctanoyl-CoA	HMDB0003941	Lipids and lipid-like molecules	Fatty Acyls	Fatty acyl thioesters	C05267	38.1	0	M+Na	C29H48N7O18P3S	0.0660758	1.22017e+06	1.22724e+06	1.85182e+06	1.26822e+06	1.20226e+06	1.38476e+06	1.27658e+06	1.08902e+06	1.39226e+06	1.31932e+06	1.44844e+06	1.50453e+06	1.47949e+06	1.33102e+06	1.4061e+06	1.28423e+06	1.13196e+06	1.22038e+06	1.29131e+06	1.18457e+06	1.1598e+06	1.37606e+06	1.55344e+06	1.33873e+06	1.39009e+06	2.35001e+06	1.27929e+06	1.23318e+06	1.21397e+06	1.11782e+06	1.21437e+06	1.2441e+06	684791	873964	752232	741192	625099	1.01045e+06	732423
4-Acetamido-2-aminobutanoic acid	HMDB0031411	Organic acids and derivatives	Carboxylic acids and derivatives	Amino acids, peptides, and analogues	C06442	38.1	0	M+H-H2O	C6H12N2O3	-1.56923	43977.6	47456.8	60886.1	50870.5	52268.4	54094.4	53694.4	52657.2	59035.4	63646.3	56339	60811.9	57940	60643.2	59961.1	54881.6	45770.8	48993.3	59508.7	53073	50734.3	52734.3	61316.3	55840.9	56717.7	73496.6	59093.3	59172.7	54328.9	55799.2	52099.3	57467.7	15281.5	19321.6	17271.4	19717.6	18240.5	23195.7	19275.6
p-Hydroxyfelbamate	HMDB0060669	Benzenoids	Phenols	1-hydroxy-2-unsubstituted benzenoids	C16584	38.1	0	M-H2O-H	C11H14N2O5	-2.63005	416.679	548.312	502.697	1305.43	918.075	2772.19	1274.3	959.755	881.912	581.558	1702.44	1595.37	2241.82	1839.96	2227.63	1222.22	2572.32	1640.41	440.029	991.363	650.041	1528.75	918.84	1908.72	2029.23	1766.2	1017.5	2437.13	1501.01	2030.91	2000.19	3435.8	483.219	73.7772	8.28327e-08	2048.08	503.773	8.28327e-08	7648.54
Isoleucyl-Glutamate	HMDB0028906	Organic acids and derivatives	Carboxylic acids and derivatives	Amino acids, peptides, and analogues		38.1	0	M-H	C11H20N2O5	-1.11244	125.988	52.6273	47.313	375.199	275.749	301.03	486.849	1142.63	168.298	1427.46	612.285	327.555	342.834	168.036	154.648	415.454	281.378	487.482	105.912	579.628	130.04	512.435	149.941	297.176	218.992	28.7652	427.565	163.606	827.423	262.983	233.759	182.806	1685.4	369.353	2820.66	2794.54	527.846	93.056	1307.13
(2'E,4'Z,7'Z,8E)-Colnelenic acid	HMDB0030996	Lipids and lipid-like molecules	Fatty Acyls	Fatty acids and conjugates	C16320	38.1	0	M+H-H2O	C18H28O3	-1.98512	1994.5	5401.96	2139.15	27849	16226	1919.57	1344.41	2783.75	7787.44	2219.39	4147.11	4520.13	8896.03	12256.3	4995.11	2410.77	1636.93	1717.42	11068	5946.11	5184.43	2256.98	14811.5	4066.67	3726.23	1718.92	13816.9	1115.65	1448.2	7643.4	4018.25	8337.82	9172.65	5706.66	8750.73	13106.7	10740.5	2723.8	13801
N-Methyltryptamine	HMDB0004370	Organoheterocyclic compounds	Indoles and derivatives	Tryptamines and derivatives	C06213	38.1	0	2M-H	C11H14N2	-4.94238	670.789	914.602	490.185	273.718	1687.47	1687.17	169.476	1410.75	1053.51	634.755	485.402	501.138	1650.15	1978.5	738.652	377.73	1316.01	600.188	579.358	1257.94	690.695	625.663	1792.65	1404.16	2213.91	381.41	1554.49	573.883	1306.46	2659.35	324.902	794.081	1.12863e+06	1.28694e+06	1.21757e+06	1.26671e+06	1.13922e+06	1.4065e+06	1.24016e+06
Enterodiol	HMDB0005056	Lignans, neolignans and related compounds	Dibenzylbutane lignans	Dibenzylbutanediol lignans	C18166	38.1	0	M+H-H2O	C18H22O4	-3.92445	2963.01	2641.75	3086.91	2889.27	1383.45	4677.23	1213.93	3085.77	2117.03	1906.41	2885.28	2487.23	4552.98	1231.99	4670.32	1057.1	3209.69	2401.89	1222.54	3584.67	2024.26	2461.85	1319.32	906.994	3454.48	1182.68	3426.32	1358.64	3774.35	2069.15	3731.47	583.49	682.811	273.913	992.949	253.992	874.653	580.922	740.247
27-Deoxy-5b-cyprinol	HMDB0001231	Lipids and lipid-like molecules	Steroids and steroid derivatives	Bile acids, alcohols and derivatives	C05446	38.1	0	M+FA-H	C27H48O4	-0.548637	31624.1	28207.6	4027.28	3169.35	34709.5	12490.6	9312.95	28508	21663	26792	25309.7	22083.6	38013.8	64010.2	15149.5	26107.7	17502.3	22256.3	18092.5	47873.7	10929.2	33788.8	41363.5	52332.8	55299.4	2100.13	20017.3	17685.6	29217.5	37461.2	31955.3	36067.1	14762.5	31524.1	59004	62209.8	57439.3	51007.8	29136.7
(-)-alpha-Curcumene	HMDB0061838	Lipids and lipid-like molecules	Prenol lipids	Sesquiterpenoids	C09649	38.1	0	M+FA-H	C15H22	-2.57766	2449.06	2598.5	2978.35	3766.67	3513.81	3670.26	3046.39	3174.78	3651.61	3557.81	3714.53	3485.3	3824.18	3120.74	3709.13	3837.14	2722.05	3474.99	3526.74	3636.77	3330.33	3500.09	3523.87	3265.39	3253.37	4228.9	3844.4	4093.05	3677.67	3531.54	3485.33	3467.44	2343.88	2843.8	2163.87	2524.7	1802.09	2335.62	1944.79
9-OxoODE	HMDB0004669	Lipids and lipid-like molecules	Fatty Acyls	Lineolic acids and derivatives	C14766	38.1	0	M-H	C18H30O3	-0.578675	189.3	579.624	1374.2	1586.04	857.968	852.891	1466.44	1595.22	813.779	726.455	400.819	701.064	448.268	383.734	325.494	1262.41	635.929	1388.85	373.082	2474.26	488.912	1001.28	455.145	1100.94	958.845	117.979	954.452	477.086	1629.68	1270.4	494.882	445.711	2558.46	2030.12	3096.97	4749.93	4881.35	747.298	2766.18
SM(d18:1/24:1(15Z))	HMDB0012107	Lipids and lipid-like molecules	Sphingolipids	Phosphosphingolipids	C00550	38.1	0	M+H	C47H93N2O6P	-3.914	3.32802e+06	2.24537e+06	1.17252e+06	1.40128e+06	2.00564e+06	2.38144e+06	2.91943e+06	1.99439e+06	3.03216e+06	1.85975e+06	2.29171e+06	2.13424e+06	1.5471e+06	2.20333e+06	2.19303e+06	2.93467e+06	1.7831e+06	345757	410560	397719	359864	3.00426e+06	1.66198e+06	1.94005e+06	1.89467e+06	2.52628e+06	1.48439e+06	1.75942e+06	1.7804e+06	2.70102e+06	2.99292e+06	2.78726e+06	7.77771e+06	3.21495e+06	291503	1.3426e+06	6.73417e+06	6.56464e+06	4.28802e+06
Gamma-Linolenic acid	HMDB0003073	Lipids and lipid-like molecules	Fatty Acyls	Lineolic acids and derivatives	C06426	38.1	0	M-H	C18H30O2	-1.23242	6.25998e-06	68.4137	2009.82	1410.98	417.769	154.42	108.716	804.886	769.632	51.2723	6.25998e-06	144.966	820.959	6.25998e-06	6.25998e-06	490.626	194.474	483.752	39.8893	1014.12	904.647	6.25998e-06	6.25998e-06	100.765	281.95	61.3768	746.601	99.7441	296.931	311.475	6.25998e-06	52.8231	12220.4	12931.7	8364.04	16449.5	17747.2	8143.93	14318
Ursodeoxycholic acid	HMDB0000946	Lipids and lipid-like molecules	Steroids and steroid derivatives	Bile acids, alcohols and derivatives	C07880	38.1	0	M+H-H2O, M+H	C24H40O4	-1.94462	26049.5	18766.6	8246.71	6621.66	16095.9	17342.6	6990.19	19898.3	8289.15	12615.2	11591.2	12448	21762.6	22095.2	14207	16004.7	13881.2	15392.2	9739.44	20889.3	5437.44	17023.1	8927.28	13211	16553.2	6903.02	13617.5	7150.81	21063.3	21850.2	30967.9	14849.4	30545.5	34269.4	57928.3	78855.7	69216.4	37870.3	59176.8
2,6-Dimethyl-4-heptanone	HMDB0031417	Organic oxygen compounds	Organooxygen compounds	Carbonyl compounds		38.1	0	M+H	C9H18O	-1.61558	7108.86	5731.26	6974.32	5750.17	6232.15	6600.3	6503.48	6298.79	6016.93	6975.43	6734.51	6283.5	6655.82	6559.38	6194.86	7210.29	5706.67	7081.02	7587.2	6591.69	6300.89	5825.95	6837.06	7046.59	5819.75	6848.51	5885.94	6564.44	5536.87	6586.56	6016.26	6112.59	1323.73	1961.01	2100.19	1914.01	1808.39	1730.91	1967.98
Felbamate	HMDB0015084	Benzenoids	Benzene and substituted derivatives	Unclassified	C07501	38.1	0	M+H-H2O	C11H14N2O4	-2.09736	11307.5	9552.94	7163.39	9397.97	9745.57	22663.3	11691.8	10628.6	9322.14	8969.48	12902.9	4006.17	12298.7	4855.49	12679.5	9668.26	24807	14542.7	8744.83	9344.78	8943.3	14408.6	11361.8	21129.7	9290.19	8872.81	14787.9	9510.05	11467.5	13090.2	11904.3	16641	140.479	315.821	253.835	137.956	447.679	594.854	335.597
Methyldopa	HMDB0011754	Phenylpropanoids and polyketides	Phenylpropanoic acids	Unclassified	C07194	38.1	0	M+NH4	C10H13NO4	-2.17535	632.012	619.272	6.25998e-06	92.6248	308.714	236.558	2137.16	2098.02	100.806	445.56	990.464	956.081	1609.75	820.461	824.016	956.532	630.515	1052.21	1119.74	151.122	628.286	509.523	279.796	440.662	6.25998e-06	540.621	355.4	82.1535	81.9106	116.877	569.108	1030.99	909.169	1451.02	1144.21	1183.68	1031.43	1132.1	1104.64
Tyrosyl-Glutamine	HMDB0029103	Organic acids and derivatives	Carboxylic acids and derivatives	Amino acids, peptides, and analogues		38.1	0	M-H	C14H19N3O5	-0.862108	30.8319	757.412	50.8728	6.25998e-06	997.514	641.357	233.619	418.282	6.25998e-06	625.487	1071.49	339.268	6.25998e-06	514.056	69.8131	6.25998e-06	2842.77	523.437	982.94	689.125	370.939	456.33	218.176	217.439	2689.8	822.145	59.744	6.25998e-06	228.228	6.25998e-06	884.328	139.485	313.375	8.28327e-08	8.28327e-08	331.721	8.28327e-08	8.28327e-08	8.28327e-08
1,3-Dimethoxybenzene	HMDB0029672	Benzenoids	Benzene and substituted derivatives	Methoxybenzenes		38.1	0	M+NH4	C8H10O2	-1.57351	2677.25	2391.7	2621.64	2644.05	2543.88	2451.77	2287.55	2213.29	2698.47	2453.03	2995.87	2150.95	1984.28	2979.75	2463.71	2318.56	2519.48	2876.7	2850.72	2075.67	2406.94	2534.02	3193.3	2414.31	2429.29	2321.98	2288.25	2581.14	2334.13	2220.72	2532.06	3138.39	140.384	325.303	59.0159	150.243	51.5618	69.2447	124.386
Hexanoylglycine	HMDB0000701	Organic acids and derivatives	Carboxylic acids and derivatives	Amino acids, peptides, and analogues		38.1	0	M+H	C8H15NO3	-2.05889	2101.62	2100.7	3028.64	2096.07	2463.52	2162.04	2249.65	2116.03	2040.51	2246.61	2112.24	2517.21	1970.39	1914.58	2189.35	2004.92	2931.27	2654.95	2516.76	2270.45	2637.83	1965.7	2249.29	1806.07	1764.97	2981.96	1875.55	2041.05	1968.34	1505.59	2298.2	2108.5	334.959	209.957	142.438	227.022	227.624	223.284	449.746
(S)-4-Hydroxymandelonitrile	HMDB0060318	Benzenoids	Phenols	1-hydroxy-2-unsubstituted benzenoids	C03742	38.1	0	M+H-H2O	C8H7NO2	-0.52419	465.274	183.162	59.3508	652.719	707.907	458.537	1204.55	1084.49	696.315	619.347	820.4	735.519	452.631	848.681	224.655	102.422	484.767	513.778	207.452	392.133	836.425	1036.07	594.575	2783.58	397.341	602.628	962.699	656.82	788.586	703.487	227.623	354.837	1691.56	28.1952	783.947	1287.37	2418.84	768.525	485.305
2-Aminomuconic acid	HMDB0001241	Organic acids and derivatives	Carboxylic acids and derivatives	Amino acids, peptides, and analogues	C02220	38.1	0	M+H-H2O	C6H7NO4	-1.52007	740.056	785.64	701.54	835.74	1117.23	926.372	842.675	885.153	856.495	1006.82	1092.79	956.789	900.314	932.327	1032.32	1041.83	658.086	766.391	818.726	902.131	859.736	983.427	856.158	922.346	825.73	864.068	948.46	949.849	784.321	944.657	921.758	1034.42	290.353	275.522	359.422	404.278	311.633	163.654	437.242
Leucyl-Isoleucine	HMDB0028932	Organic acids and derivatives	Carboxylic acids and derivatives	Amino acids, peptides, and analogues		38.1	0	M+H	C12H24N2O3	-2.19065	1477.99	1001.17	4551.8	2719.43	1697.71	1524.34	2328.8	3525.86	1355.21	5543.84	2605.33	1584.18	1382.77	521.263	1797.19	2070.7	2574.01	2432.06	900.912	3734.6	741.887	2596.68	887.956	1490.25	1030.58	6.25998e-06	1764.66	910.774	2564.37	1030.68	1124.25	699.524	313.503	1580.3	587.478	467.418	1106.34	271.642	673.687
(3S,6E)-Nerolidol	HMDB0041629	Lipids and lipid-like molecules	Prenol lipids	Monoterpenoids	C09704	38.1	0	M+H	C13H22O	-1.92355	1927.3	1911.53	2407.78	1489.46	2037.9	1434.12	1654.02	1426.73	1510.35	1642.1	2001.49	2493.05	2109.29	1916.11	1759.11	2303.22	2245.37	2123.77	2263.46	2258.51	2116.33	1840.8	1520.09	1424.3	1541.31	2039.63	1892.94	2118.24	1854.32	1652.95	1779.47	1705.74	52143.4	55514.9	54755.3	53805.5	47874.8	57514.6	52698
Corticosterone	HMDB0001547	Lipids and lipid-like molecules	Steroids and steroid derivatives	Hydroxysteroids	C02140	38.1	0	M+H	C21H30O4	-2.11756	3153.82	3469.09	6222.08	2250.22	4358.84	2448.03	4371.14	4583.71	4711.63	4249.81	4266.11	4253.64	2793.54	2816.65	4989.75	3720.56	3557.93	6864.17	3363.18	4701.55	2735.16	5989.25	1032.23	1954.19	4014.16	2336.78	3052.22	2411.35	2830.14	1361.79	2812.5	2684.51	1469.74	2105.21	1059.06	3533.93	1389.26	2538.95	1546.5
Tyrosyl-Tyrosine	HMDB0029117	Organic acids and derivatives	Carboxylic acids and derivatives	Amino acids, peptides, and analogues		38.1	0	M+FA-H	C18H20N2O5	-0.36784	41.4975	319.769	362.407	426.27	300.431	531.994	345.01	355.231	272.219	257.791	422.822	414.843	254.438	628.119	359.33	109.139	205.662	268.141	70.8107	322.581	246.213	652.616	2184.89	198.68	955.272	101.106	1033.02	715.001	953.993	598.553	288.887	1461.73	137.719	70.3451	597.134	8.28327e-08	882.321	8.28327e-08	547.107
Taurocholic acid	HMDB0000036	Lipids and lipid-like molecules	Steroids and steroid derivatives	Bile acids, alcohols and derivatives	C05122	38.1	0	M-H	C26H45NO7S	-0.730319	18282.2	150856	13462.4	2488.07	16284.2	10025.2	2044.11	3563.88	7385.95	44361	93964.4	29478.3	13839.9	9922.81	30726.2	15688.5	31802.1	5071.89	12727.2	5206.49	6093.63	5257.73	707.424	1016.07	1149.64	2512.73	2943.5	1173	468.161	240.678	7930.48	19296.6	1848.29	1438.92	214.131	362.356	10967	2292.2	350.296
Uridine 5'-monophosphate	HMDB0000288	Nucleosides, nucleotides, and analogues	Pyrimidine nucleotides	Pyrimidine ribonucleotides	C00105	38.1	0	M+FA-H	C9H13N2O9P	3.17288	21884.6	22848.2	22213.8	22163.7	20681.9	22647	21275.6	21247.9	22175.3	22293.5	22027.2	21889.5	20838.3	19680.5	23052.3	22106.4	20341.8	21187.6	21860.7	20589	20701.1	21454.8	22298.5	21185.8	20672.7	23202.7	20212.6	21996	21613.7	20314.7	22083.3	20981	5026.89	3062.17	3948.45	3938.62	3755.81	3310.84	3307.34
D-Fructose 2,6-bisphosphate	HMDB0001047	Organic oxygen compounds	Organooxygen compounds	Carbohydrates and carbohydrate conjugates	C00665	38.1	0	M-H	C6H14O12P2	-1.34379	1145.22	510.853	1009.79	992.538	828.684	1110.49	1150.51	1117.29	1051.42	1228.49	826.701	908.751	824.534	863.729	1264.55	1012.16	811.678	648.927	1067.15	1027.85	852.854	966.637	991.887	894.947	1018.11	829.858	884.117	1096.1	840.666	1034.86	1053.79	826.636	5508.04	6984.58	5483.03	7102.84	6738.19	7252.65	6606.94
(R)-N-Methylsalsolinol	HMDB0003626	Organoheterocyclic compounds	Tetrahydroisoquinolines	Unclassified		38.1	0	M+H-H2O	C11H15NO2	-1.6598	6067.23	5643.35	6692.76	6069.35	5602.25	6229.68	6390.61	6376.52	6596.57	6451.8	6379.85	6013.2	6163.77	6344.92	6535.69	6491.46	5437.16	6980.7	6768.94	6159.68	6053.9	6222.11	6155.8	5551.53	6095.66	7346.45	5812.83	7394.1	5843	6072.03	6290.62	6380.56	1013.54	1223.19	1137.11	1306.76	835.113	1346.09	1014.65
Alginic acid	HMDB0029940	Organic oxygen compounds	Organooxygen compounds	Carbohydrates and carbohydrate conjugates	C01768	38.1	0	M-H	C12H16O12P2	1.33992	2086.59	3624.22	4701.43	3755.75	4333.1	4114.58	3689.82	3184.28	3683.28	3376.03	3746.17	4256.94	3543.61	4064.92	3421.89	3995.46	3845.12	3757.35	3785.44	4018.48	3254.82	4497.5	4716.14	3705.58	3328.91	3286.78	4072.38	4572.59	2605.23	3007.02	4327.41	4414.58	16087.8	16006.2	15583.5	16014.6	16334.3	17342.5	17183.4
p-Cresol sulfate	HMDB0011635	Organic acids and derivatives	Organic sulfuric acids and derivatives	Arylsulfates		38.1	0	M+Na	C7H8O4S	-0.00422776	2836.33	2965.93	2718.09	3167.75	3098.09	2996.95	2588.37	3192.82	2450.8	2787.93	3040.32	3309.5	3050.12	2801.25	3243.56	3223.29	1864.07	2705.08	3196.39	2859.88	2674.26	2858.83	3071.15	3104.48	3194.59	3562.83	3206.63	3490.79	2769.85	2770.88	3263.46	3247.79	2938.07	446.411	1443.24	5717.37	3527.54	1112.91	1255.54
Homovanillic acid	HMDB0000118	Benzenoids	Phenols	Methoxyphenols	C05582	38	0	M+H	C9H10O4	-1.37119	1091.31	1016	1633.15	1339.8	1413.07	1351.17	1393.8	1247.55	1302.33	1397.51	1729.38	1235.29	1016.4	1443.39	977.727	1401.52	1337.7	1343.43	1436.4	1563.67	1442.42	1485.33	1120.98	1227.84	1306.53	1609.53	815.168	1561.08	896.024	1082.76	1608.64	696.797	8721.49	9088.97	47606.5	41640.7	12037.7	54118.4	38131.1
Aminoadipic acid	HMDB0000510	Organic acids and derivatives	Carboxylic acids and derivatives	Amino acids, peptides, and analogues	C00956	38	0	M+H	C6H11NO4	-2.01059	3886.63	1874.76	6.25998e-06	2927.95	2366.24	1903.48	6784.29	6978.09	1259.74	5272.06	3095.05	2109.19	2600.29	5455.43	3945.19	1824.68	3769.18	2451.82	3660.43	2502.65	3417.08	1499.51	6.25998e-06	3205.32	1112.33	6.25998e-06	1585.71	1458.64	3848.36	1749.43	3692.73	2641.93	353.282	207.509	362.395	422.263	225.008	308.841	362.631
N-Ribosylhistidine	HMDB0002089	Organic acids and derivatives	Carboxylic acids and derivatives	Amino acids, peptides, and analogues		38	0	M-H	C11H17N3O6	-0.697565	510.29	1283.41	529.304	1458.98	409.667	766.346	4129.81	2177.51	607.676	1468.95	1099.55	1112.04	589.084	1049.1	1445.62	3092.89	1375.77	2244.84	1358.15	1071.56	1411.26	653.614	1009.21	757.56	2424.63	1824.58	755.454	385.134	895.785	1542.93	993.729	1562.76	922.61	2993.75	1038.94	368.402	390.692	245.152	779.383
Terephthalic acid	HMDB0002428	Benzenoids	Benzene and substituted derivatives	Benzoic acids and derivatives	C06337	38	0	M+NH4	C8H6O4	-1.60209	1467.89	1405.2	1247.68	1271.7	1966.13	1996.6	2050.71	1210.78	1630.66	1479.54	2051.91	2168.26	2761.95	1335.35	1492.88	1771.66	1649.23	1944.86	1963.41	1445.12	1744.1	1152.07	1565.63	2384.75	1957.18	2108.17	1663.57	1372.76	2510.73	1933.6	1812.63	1838.9	10671.2	11710.2	11698.7	11509.2	9794.07	13040.3	11443.1
Theaspirane	HMDB0036823	Organoheterocyclic compounds	Tetrahydrofurans	Unclassified		38	0	M+H	C13H22O	-1.77279	3242.7	2786.63	3494.63	3259.37	2670.2	2585.9	2863.2	2622.62	2904.47	3212.52	2836.17	3411.3	3011.91	2974.99	2860.21	2855.39	2910.13	3726.06	3286.46	3282.26	2750.32	2747.65	2563.47	3115.99	2401.89	2870.91	3181.04	3165.1	1973.67	2753.41	2657.31	2714.29	830.7	1600.8	800.471	1168.85	1100.36	993.989	1482.44
13-OxoODE	HMDB0004668	Lipids and lipid-like molecules	Fatty Acyls	Lineolic acids and derivatives	C14765	38	0	M+H-H2O	C18H30O3	-1.9326	1988.92	3709.02	1295.98	2204.52	8253.05	1024.62	573.493	2817.32	2993.66	10002.8	805.701	2223.53	12685.2	5034.8	7201.12	2276.44	3764.73	2746.97	2509.71	3757.83	7408.43	838.095	3582.65	4885.48	1473.48	1567.11	6937.04	1094.3	2547.42	2658.36	3311.24	5506.06	2311.42	3129.36	3494.69	4165.61	4422.69	1562.58	3701.63
8,11,14-Eicosatrienoic acid	HMDB0002925	Lipids and lipid-like molecules	Fatty Acyls	Fatty acids and conjugates	C03242	38	0	M+FA-H	C20H34O2	-1.27174	14640.8	16645	5979.12	13991.6	36489.7	11517.7	9742.41	16570.6	18745.4	10364	10630.9	11188.5	17131.6	43050.5	18082.4	16248.5	9663.71	7358.45	11036.4	19662.6	16664.8	20736.6	39900	13939.4	24452.9	12411.9	18303.9	8779.29	13026.2	33384.8	13402.5	16323.3	31570.6	24162.3	29932.9	72362.9	63943.5	10451.6	108947
7-a,27-Dihydroxycholesterol	HMDB0006281	Lipids and lipid-like molecules	Steroids and steroid derivatives	Bile acids, alcohols and derivatives	C06341	38	0	M+FA-H	C27H46O3	-0.360501	46312.6	42547	17478.5	14445	65115.3	29907.2	25473.7	59379.7	35458.4	31604.8	38637.3	31929.7	45569	75986.7	35262.7	34261.5	31561.1	39907.4	24572.3	54782.6	24902.5	46879.9	57185	44435.5	46181.7	13322.4	43893.6	23724.2	44704.2	62735.1	46405.1	39033.5	79715.9	85978.4	129601	141941	152218	94921.4	117851
3 alpha,7 alpha,26-Trihydroxy-5beta-cholestane	HMDB0012455	Lipids and lipid-like molecules	Steroids and steroid derivatives	Bile acids, alcohols and derivatives	C05444	38	0	M+FA-H	C27H48O3	-0.894373	28990.3	26008.5	7746.1	11192.8	32370.8	12411.1	16562.3	26581.1	14908.6	18457.5	23839.7	16186.3	22630.1	29867	16166.8	20381.9	22536.8	22439.7	14726.6	33858.2	9628.39	27270.2	25715.1	20197.5	24438.5	7822.59	24850.9	11934.8	26531.6	34679	28170.4	22013	51316.8	55006.5	105686	93216.2	99287.3	64844.6	77586.9
Isodeoxycholic acid	HMDB0002536	Lipids and lipid-like molecules	Steroids and steroid derivatives	Bile acids, alcohols and derivatives	C17661	38	0	M+H-H2O, M+H	C24H40O4	-2.27244	34112.5	26426.1	20917.8	2965.43	34338.5	20901.2	10117.4	40360	18735.8	17952.6	20879.4	14548.6	27886.5	35173.9	20032.2	23743.6	22787.1	30107.8	20636.9	28897.3	11498.1	21772.3	14290.5	22757.7	29576.7	10426.2	21091.4	11781.9	25943.8	34915.6	41073.3	24687.3	34486.8	32666.1	70327.1	59636.6	58182	52357.2	35047.6
3-Methyluridine	HMDB0004813	Nucleosides, nucleotides, and analogues	Pyrimidine nucleosides	Unclassified		38	0	M+FA-H	C10H14N2O6	-2.20553	208.553	233.145	604.715	530.141	283.461	410.787	382.809	219.397	429.423	338.172	501.749	522.74	406.613	686.883	213.317	436.773	660.935	518.38	288.31	382.665	493.18	382.403	211.009	415.917	592.188	399.84	507.36	485.073	398.973	537.388	549.771	377.444	2105.41	1323.77	1245.65	736.312	1283.29	964.516	838.853
Norepinephrine sulfate	HMDB0002062	Organic acids and derivatives	Organic sulfuric acids and derivatives	Arylsulfates		38	0	M+FA-H, 2M-H	C8H11NO6S	2.1174	4525.51	4137.69	2646.7	3667.41	3639.53	3388.31	2874.72	3574.84	3581.86	3944.3	3652.34	4043.84	4686.58	4851.47	4788.02	4517.35	4545.11	5177.46	3976.69	3716.18	3688.33	4216.63	4549.65	4354.28	3973.14	3950.13	3404.86	3805.75	3534.42	3990.48	6338.2	3926.74	5096.62	5646.98	5937.5	8400.53	5834.89	5032.55	4274.21
Azelaic acid	HMDB0000784	Lipids and lipid-like molecules	Fatty Acyls	Fatty acids and conjugates	C08261	38	0	M+H	C9H16O4	-1.93525	2261.63	2180.96	2292.62	1968.16	2010.68	2406.84	1974.23	2283.88	2177.16	1783.14	2180.85	2012.53	1838.73	1918.88	1940.85	1991.11	2028.78	1641.31	2202.93	1695.89	1984.71	2230.77	2192.15	2077.9	1965.73	1862.69	1634.66	2049.71	1526.87	1847.01	2185.39	1666.61	3735.89	3795.31	3395.97	3167.71	2922.75	3200.97	3049.19
D-Phenyllactic acid	HMDB0000563	Phenylpropanoids and polyketides	Phenylpropanoic acids	Unclassified	C05607	38	0	M+FA-H	C9H10O3	-4.55643	466.384	424.409	575.366	425.319	402.02	1439.1	1135.27	275.126	1221.35	389.099	447.961	382.314	353.69	370.345	372.563	440.492	484.599	333.361	464.844	1186.69	1560.18	314.386	1070.35	438.902	487.244	415.422	353.931	345.312	329.017	427.167	422.802	355.274	14288.9	13047.9	14631.9	12978.1	11023.3	14500	14918.3
Salicylic acid	HMDB0001895	Benzenoids	Benzene and substituted derivatives	Benzoic acids and derivatives	C00805	38	0	M+H	C7H6O3	-1.54207	687.794	441.229	520.38	647.038	757.115	760.421	635.032	667.753	836.227	679.618	818.301	730.987	681.554	688.897	705.785	994.416	817.254	680.582	725.669	464.428	619.248	735.439	504.855	754.032	656.716	600.619	586.605	533.677	576.734	555.113	589.349	698.095	2268.83	3705.31	1251.09	4521.42	3320.63	2076.99	2016.07
Leucyl-Glutamate	HMDB0028928	Organic acids and derivatives	Carboxylic acids and derivatives	Amino acids, peptides, and analogues		38	0	M-H2O-H	C11H20N2O5	-2.42813	371.873	231.548	471.241	359.449	355.136	6.25998e-06	787.59	1405.13	812.315	1479.04	268.209	697.348	1328.6	730.926	346.157	122.038	557.565	292.198	165.515	2025.93	509.207	398.614	654.487	688.594	1555.04	388.114	606.808	338.607	1237.68	3551.66	201.671	387.488	164.713	349.094	161.471	158.108	607.956	8.28327e-08	250.497
Isoleucyl-Tryptophan	HMDB0028918	Organic acids and derivatives	Carboxylic acids and derivatives	Amino acids, peptides, and analogues		38	0	M-H	C17H23N3O3	-1.08395	780.129	1244.9	599.658	679.607	800.442	1055.33	696.302	842.207	755.853	1119.53	958.2	758.822	1121.4	908.118	771.968	864.761	990.486	796.016	887.484	965.491	1028.64	738.763	905.66	792.012	1072.99	780.391	860.782	884.305	849.686	934.003	1189.91	725.196	1886.71	1776.3	1841.57	1091.13	2363.43	1528.48	1179.9
11b,21-Dihydroxy-3,20-oxo-5b-pregnan-18-al	HMDB0006754	Lipids and lipid-like molecules	Steroids and steroid derivatives	Hydroxysteroids	C05473	38	0	M+FA-H	C21H32O5	-0.516965	766.993	675.041	1947.44	416.745	546.683	1620.21	938.7	773.375	819.932	828.018	610.316	763.617	1037.56	1361.92	1614.15	1013.54	486.634	1873.36	935.782	1016	453.218	2057.62	1397.99	1369.74	1779.22	805.857	1430.76	782.769	1548.6	2599.77	956.074	1377.54	1157.27	852.3	594.933	4956.64	1020.53	78.4219	1426.97
6-Hydroxymelatonin	HMDB0004081	Organoheterocyclic compounds	Indoles and derivatives	Hydroxyindoles	C05643	38	0	2M-H	C13H16N2O3	0.225477	152.096	6.25998e-06	6.25998e-06	157.999	148.807	6.25998e-06	6.25998e-06	2368.08	127.364	84.3566	68.5313	63.8979	405.263	1215.88	104.49	6.25998e-06	625.933	6.25998e-06	6.25998e-06	365.865	93.3148	81.5643	4187.07	216.078	6.25998e-06	6.25998e-06	1190.49	6.25998e-06	6.25998e-06	1345.94	60.938	357.04	1535.08	2188.18	3867.14	1114.44	4575.12	1412.86	2308.46
Cortolone	HMDB0003128	Lipids and lipid-like molecules	Steroids and steroid derivatives	Hydroxysteroids	C05481	38	0	M+FA-H	C21H34O5	-0.589171	634.894	69.3812	293.553	134.294	497.794	345.62	381.145	236.957	463.945	897.96	343.569	603.862	335.291	906.604	758.869	407.93	381.128	387.538	188.133	343.884	106.085	2466.21	41.3539	87.8817	187.71	176.428	537.854	401.72	585.605	203.159	122.055	604.421	112.235	267.379	89.0148	525.494	210.531	8.28327e-08	151.822
Ubiquinone-2	HMDB0006709	Lipids and lipid-like molecules	Prenol lipids	Quinone and hydroquinone lipids	C00399	38	0	M+H	C19H26O4	-2.18564	6.25998e-06	6.25998e-06	6.25998e-06	437.536	6.25998e-06	6.25998e-06	1169.51	6.25998e-06	3115.84	489.598	6.25998e-06	6.25998e-06	818.775	1814.2	664.367	4807.74	6.25998e-06	7484.26	6.25998e-06	3430.18	9656.32	1140.08	6.25998e-06	13494.3	6.25998e-06	6.25998e-06	6.25998e-06	6.25998e-06	55.4525	6.25998e-06	6.25998e-06	6.25998e-06	4172.77	758.387	1071.04	945.459	674.205	8.28327e-08	1277.28
Pseudouridine 5'-phosphate	HMDB0001271	Organic oxygen compounds	Organooxygen compounds	Carbohydrates and carbohydrate conjugates	C01168	38	0	M+FA-H	C9H13N2O9P	3.05816	5359.88	4494.87	5249.47	4820.33	3985.63	5071.99	4682.23	4506.14	4683.9	5073.28	4151.3	4633.96	4387.12	4277.91	4502.19	4769.1	4194.72	4314.28	5052.58	4115.39	4888.62	4222.77	4748.38	4520.35	4519.1	5359.33	4494.55	4496.82	4868.94	4803.4	4795.07	4132.01	11440.2	10874	11459.4	10831.9	8622.75	12935.6	10425.2
4-Hydroxybenzoic acid	HMDB0000500	Benzenoids	Benzene and substituted derivatives	Benzoic acids and derivatives	C00156	38	0	M+H	C7H6O3	-1.61167	212.203	1510.51	120.378	312.138	573.752	659.362	516.437	533.173	1511.74	563.911	1058.14	853.737	818.751	323.529	609.516	424.694	859.98	1679.15	750.326	403.95	801.042	518.674	265.448	661.929	740.472	3833	522.711	264.642	287.464	684.806	401.377	508.572	8.28327e-08	8.28327e-08	14.6179	45.2304	8.28327e-08	8.28327e-08	57.6213
Monobutylphthalate	HMDB0013247	Benzenoids	Benzene and substituted derivatives	Benzoic acids and derivatives		38	0	M-H	C12H14O4	-3.28529	1910.33	2162.46	2348.77	2176.36	1532.51	1396.15	2065.02	2586.09	2390.88	2209.43	3065.17	3221.08	2797.69	2454.75	2468.99	2400.46	2701.76	2051.2	2150.41	1977.53	2268.95	1806.02	2824.42	1865.46	2577.71	3375.59	3253.49	2499.12	3232.25	3427.28	3660.2	3101.84	4689.62	4554.16	4635.91	4638.51	4167.32	5106.21	4262.94
Etiocholanedione	HMDB0003769	Lipids and lipid-like molecules	Steroids and steroid derivatives	Androstane steroids	C03772	38	0	M+H	C19H28O2	-2.34297	987.033	1915.65	3810	5193.62	3745.72	2647.1	4649.45	3247.24	2541.05	1281.31	968.793	4616.54	3253.62	4435.68	1424.29	4770.85	2379.61	5048.56	5560.18	3366.86	3156.43	3736.4	2208.07	5114.82	3497.38	839.274	6827.29	995.806	5431.11	10531.1	3535.56	3055.56	386.248	241.315	274.872	1301.8	161.536	104.18	131.148
Oxytetracycline	HMDB0014733	Phenylpropanoids and polyketides	Tetracyclines	Unclassified	C06624	38	0	M-H	C22H24N2O9	-0.076132	2720.84	5306	5513.76	7208.04	3689.33	7914.82	4204.63	3654.89	6913.13	3241.04	8066.6	5245.11	5272.97	7453.8	5516.91	2246.87	4460.35	4114.1	3818.32	4717.5	3526.16	8680.9	20050.4	5944.17	13246.3	2146.32	10213.4	9810.09	10476.5	8817.43	3745.61	12084.8	800.963	444.028	839.719	875.416	851.63	151.107	507.332
Pentyl propanoate	HMDB0031638	Organic acids and derivatives	Carboxylic acids and derivatives	Carboxylic acid derivatives		38	0	2M-H	C8H16O2	-0.981821	253.37	204.992	532.636	424.609	411.973	376.899	279.626	275.247	272.652	233.834	160.508	383.444	220.577	379.466	340.639	400.092	133.729	286.735	165.601	427.132	257.818	381.08	335.887	371.945	263.207	344.805	220.86	315.127	352.706	396.776	358.303	174.08	71635.4	78940.9	77526	76788.5	67882.2	83673.7	78901.1
L-3-Phenyllactic acid	HMDB0000748	Phenylpropanoids and polyketides	Phenylpropanoic acids	Unclassified	C05607	37.9	0	M+Na	C9H10O3	-0.44783	2580.7	5113.56	8204.33	2001.6	3711.56	5243.53	3038.85	4252.66	1414.13	2723.77	4892.98	2719.91	4339.13	4204.95	5012.24	3588.04	4386.07	1467.45	4167.36	4130.98	4026.75	1979.71	4351.71	4041.08	4280.31	4524.13	5086.24	4888.65	3895.18	3635.94	3395.54	3716.5	3845.77	4712.02	4791.21	4248.12	3978.08	5161.07	4173.05
Homocitric acid	HMDB0003518	Organic acids and derivatives	Carboxylic acids and derivatives	Tricarboxylic acids and derivatives	C01251	37.9	0	M-H	C7H10O7	-4.81949	2334.18	2338.25	2385.94	3489.98	3194.94	2735.37	3674.25	4424.59	3119.14	5117.35	4551.71	5079.64	4594.35	4510.13	3978.83	3430.52	3734.93	3815.82	2539.92	3688.1	4378.42	3459.8	5793.38	4566.68	4527.41	4274.47	4087.88	2920.43	4120.13	3936.88	5853.82	4329.55	3174.8	3275.81	3556.43	2725.31	3608.44	5956.22	1868.15
2-Methoxyestrone	HMDB0000010	Lipids and lipid-like molecules	Steroids and steroid derivatives	Estrane steroids	C05299	37.9	0	M+FA-H	C19H24O3	-1.34393	478.69	1903.98	63.5268	508.051	1341.55	842.938	838.877	649.729	1447.91	765.15	360.316	678.298	884.074	2197.79	798.072	419.086	383.622	150.059	871.238	1413.05	1142.34	946.433	866.528	517.939	1102.37	3412.99	987.963	312.564	581.224	1567.83	1680.57	794.827	284.071	668.682	858.743	1633.58	407.166	1156.98	932.838
8,9-DiHETrE	HMDB0002311	Lipids and lipid-like molecules	Fatty Acyls	Eicosanoids	C14773	37.9	0	M+NH4, M+Na	C20H34O4	-2.13569	10261.5	6314.46	172873	6024.26	5367.58	4835.39	5910.49	7513.98	6304.36	6212.06	8207.34	7084.17	7261.97	6382.68	13580	58209.5	5677.27	5255.23	12527.6	10039.5	5433.68	5066.91	6775.08	4996.82	8598.21	7687.54	7597.15	5114.27	9562.24	7404.72	6112.66	6191.56	7656.49	3711.07	4921.32	3629.07	4029.43	3090.96	4168.48
LysoPC(20:0/0:0)	HMDB0010390	Lipids and lipid-like molecules	Glycerophospholipids	Glycerophosphocholines	C04230	37.9	0	M+H-H2O	C28H58NO7P	-1.89166	976.441	303.453	361.147	929.336	3021.24	405.752	485.117	3231.86	800.978	372.396	1741.22	1376.02	6.25998e-06	3224.58	1646.61	1423.65	4178.83	2612.79	6.25998e-06	4409.83	1382.59	6.25998e-06	1450.75	1379.14	2699	444.382	3784.02	6.25998e-06	3648.56	2632.99	1303.96	1815.22	178610	148592	122573	241181	196783	379807	231234
beta-Selinene	HMDB0034997	Lipids and lipid-like molecules	Prenol lipids	Sesquiterpenoids	C09723	37.9	0	M+H	C15H24	-1.92496	40116.8	39587.8	40049.8	41179.6	39271.3	40573.9	40815.4	39515.1	43723.7	42291.6	44691.1	41212.6	38340	38752.7	43224.5	38821.8	36395.1	40549.1	44556.6	39422.4	40691.4	39930	42085.5	40435	38098.3	41021.4	37360.9	37933.8	33328.8	38449	40158.5	39639.6	3580.84	3740.46	3479.84	3713.47	3018.37	3594.49	3835.5
Isoleucyl-Valine	HMDB0028920	Organic acids and derivatives	Carboxylic acids and derivatives	Amino acids, peptides, and analogues		37.9	0	M+H	C11H22N2O3	-2.54197	749.914	728.351	4220.78	1175.59	1061.14	1175.04	1499.42	2925.23	820.417	2123.33	1544.36	1682.97	1544.22	1039.74	698.329	1317.07	1645.85	1240.53	1007.62	1407.21	1068.73	1398.27	857.932	1362.52	988.2	526.12	1333.6	1031.41	1782.24	1272.41	1393.35	1342.51	890.887	740.395	659.45	620.096	946.589	592.101	524.294
Leucyl-phenylalanine	HMDB0013243	Organic acids and derivatives	Carboxylic acids and derivatives	Amino acids, peptides, and analogues		37.9	0	M+H	C15H22N2O3	-3.30639	937.633	914.749	404.875	852.872	844.528	1144.13	1281.22	1822.33	748.818	2365.04	1721.75	1469.68	1866.58	1229.17	975.15	826.811	2380.17	1141.95	931.486	1486.72	1056.23	1258.58	1093.94	1243.02	911.256	498.418	997.575	810.607	1795.81	1115.71	1221.53	1598.35	1818.25	1779.51	1766.26	1404.32	2162.43	1821.51	1349.91
3-hydroxybenzoic acid-3-O-sulphate	HMDB0059968	Organic acids and derivatives	Organic sulfuric acids and derivatives	Arylsulfates		37.9	0	M+FA-H	C7H6O6S	-1.10503	6.25998e-06	6.25998e-06	6.25998e-06	6.25998e-06	6.25998e-06	352.691	2308.36	832.641	329.635	346.68	518.046	6.25998e-06	6.25998e-06	6.25998e-06	6.25998e-06	6.25998e-06	726.444	6.25998e-06	114.332	289.115	138.896	42.4961	6.25998e-06	6.25998e-06	6.25998e-06	1600.88	6.25998e-06	6.25998e-06	41.6551	38.1928	6.25998e-06	15.4632	17020.9	26.0192	8.28327e-08	23.0411	8.28327e-08	27.8275	110.013
Isoleucyl-Phenylalanine	HMDB0028914	Organic acids and derivatives	Carboxylic acids and derivatives	Amino acids, peptides, and analogues		37.9	0	M+H	C15H22N2O3	-2.71521	2113.41	2449.87	2756.55	3762.13	2552.87	3391.18	3382.13	5166.16	2428.96	4957.8	3349.36	2969.74	3869.77	2193.04	2075.05	3285.9	4023.3	3344.38	2818.02	4098.72	2506.3	3980.59	2741.42	3955.49	2403.23	1749.01	2946.14	2530.15	4983.61	3302.9	3748.21	2581.43	464.703	859.144	601.565	330.653	603.268	694.076	352.376
4-Methoxycinnamic acid	HMDB0002040	Phenylpropanoids and polyketides	Cinnamic acids and derivatives	Cinnamic acids		37.9	0	M+H	C10H10O3	-1.85574	970.911	3771.92	765.603	1326.57	1782.6	2348.6	2213.84	2340.61	4252.33	1506.48	3430.4	2588.17	2660.23	2972.91	2267.44	2038.08	3237.33	3480.37	3486.2	1559.79	2576.19	2199.38	1264.9	2590.25	2422.83	3787.57	2151.62	969.944	1172.16	2614.77	1219.36	2199.15	281.318	99.146	358.379	298.355	442.732	321.264	363.737
D-Arginine	HMDB0003416	Organic acids and derivatives	Carboxylic acids and derivatives	Amino acids, peptides, and analogues	C00792	37.9	0	M+H	C6H14N4O2	-1.97428	6.25998e-06	6.25998e-06	6.25998e-06	6.25998e-06	6.25998e-06	107.497	6.25998e-06	26.8919	26.4125	6.25998e-06	61.0816	25.236	95.2508	24.3754	6.25998e-06	6.25998e-06	82.1393	6.25998e-06	6.25998e-06	6.25998e-06	6.25998e-06	6.25998e-06	705.108	59.4441	68.2786	6.25998e-06	99.6576	33.0211	118.226	155.532	97.2279	417.444	1868.81	2066.83	1892.73	1582.44	2450.45	1745.42	3156.83
11,14,17-Eicosatrienoic acid	HMDB0060039	Lipids and lipid-like molecules	Fatty Acyls	Fatty acids and conjugates	C16522	37.9	0	M+H	C20H34O2	-2.2509	271.792	316.802	290.809	99.1865	392.141	6.25998e-06	472.464	1085.04	490.293	6.25998e-06	54.9728	695.938	6.25998e-06	6.25998e-06	174.002	169.895	167.374	111.573	6.25998e-06	594.72	450.17	6.25998e-06	170.334	91.2996	208.316	484.837	6.25998e-06	108.173	148.366	65.2126	6.25998e-06	270.808	220.852	606.403	1281.55	1515.23	1061.28	1023.39	298.516
3-Hydroxyanthranilic acid	HMDB0001476	Benzenoids	Benzene and substituted derivatives	Benzoic acids and derivatives	C00632	37.9	0	M+NH4	C7H7NO3	-1.93681	2821.55	2527.67	2653.45	2214.88	2184.03	2123.78	2106.03	1980.11	1720.66	1459.08	2154.22	2170.14	1949.43	2122.3	1925.46	1852.11	1947.84	2330.02	2727.01	2470.59	2293.92	1737.63	2041.7	2130.04	1922.35	2408.67	1767.3	1863.61	1911.64	1892.99	1724.95	1783.72	3655.04	3661.28	2155.5	2877.94	2961.26	3336.64	1708.69
Androstenedione	HMDB0000053	Lipids and lipid-like molecules	Steroids and steroid derivatives	Androstane steroids	C00280	37.9	0	M+FA-H	C19H26O2	-0.857191	362.41	1021.47	931.07	56.9533	507.984	1253.25	779.457	858.705	536.292	280.407	634.369	1438.71	613.291	764.484	1393.71	979.275	568.725	957.671	848.326	488.572	443.698	1560.95	717.377	909.324	801.238	962.045	1481.19	1137.6	665.563	1561.26	268.166	685.375	136.744	8.28327e-08	8.28327e-08	407.587	93.2002	8.28327e-08	50.5307
(10E,12Z)-(9S)-9-Hydroperoxyoctadeca-10,12-dienoic acid	HMDB0062434	Lipids and lipid-like molecules	Fatty Acyls	Lineolic acids and derivatives	C14827	37.9	0	M+H-H2O	C18H32O4	-1.99548	2716.35	1489.23	1243.29	1506.94	2957.72	1689.16	1331.27	4221.5	1498.36	2033.52	2272.64	941.401	5043.35	5692.34	3538.18	1532.31	4021.37	1544.43	1908.12	1881.42	1459.67	1751.49	5814.53	1430.35	1288.86	1419.69	1984.65	1084.2	1164.58	4804.41	1410.8	3117.5	15142.9	15449.1	17312.2	16427.1	13561.9	9639.51	13980.4
Thymol Sulfate	HMDB0062720	Organic acids and derivatives	Organic sulfuric acids and derivatives	Arylsulfates		37.9	0	M-H	C10H14O4S	-2.49424	1416.5	23.8919	1169.93	571.916	573.883	1030.52	889.428	277.647	827.108	17.4982	353.579	239.891	1604.69	1300.54	228.534	591.631	123.5	788.893	125.114	115.573	1254.15	1422.9	412.766	493.002	710.792	793.164	42.0302	2056.42	231.413	445.067	762.612	1120.38	629.484	378.668	583.821	352.378	644.705	8.28327e-08	221.838
Phenylalanyl-Isoleucine	HMDB0028998	Organic acids and derivatives	Carboxylic acids and derivatives	Amino acids, peptides, and analogues		37.9	0	M+FA-H	C15H22N2O3	4.91452	3962.34	10308.8	7988.56	9243.49	9933.26	12521.7	6201.02	20024	20849.6	16741.3	6459.39	7575.59	18242.9	12648.4	12274.7	10729.5	9115.98	4940.08	13076.2	12649.3	16601.3	27752.7	6863.92	6936.33	10356.6	5152.77	10293.3	20595.9	14901.8	23453.3	30504.1	6691.94	8.28327e-08	254.293	408.417	162.897	448.976	323.392	236.221
3'-UMP	HMDB0060282	Nucleosides, nucleotides, and analogues	Ribonucleoside 3'-phosphates	Unclassified	C01368	37.9	0	M+FA-H	C9H13N2O9P	3.03162	10672.3	10536.6	11122.4	11205.6	10088	11048.1	10509.8	10340.5	11452.8	10275.7	9805	10384.7	9913.63	10001.8	10664.1	10856.3	10601.5	10668.7	11092.6	10078.8	11151.4	10446.7	10626.5	10839	10466.4	12323.1	10020.2	11134.9	10953.8	9973.02	10785.5	10380.2	20560.4	20029.3	19291.3	19887.9	19742.2	20248.3	21288.9
Palmitoylglycine	HMDB0013034	Organic acids and derivatives	Carboxylic acids and derivatives	Amino acids, peptides, and analogues		37.9	0	M+K	C18H35NO3	-2.8196	5094.65	4739.71	5781.26	3676.98	3004.78	5648.11	6227.19	8237.26	4760.38	8911.47	6102.26	8851.9	8202.63	6565.57	8712.78	8545.62	7391.46	4020.36	3956.93	2381.59	4506.87	10678.4	3099.59	6660.4	5033.83	9667.11	6196.96	5772.91	8278.85	4736.92	11037.6	5404.59	3327.42	1850.9	2701.56	1551.56	2136.36	2640.16	2310.01
4-Coumaryl alcohol	HMDB0003654	Phenylpropanoids and polyketides	Cinnamyl alcohols	Unclassified	C02646	37.8	0	M+H-H2O	C9H10O2	-0.962066	21196.3	23780.2	32450.7	26907.1	24750.9	24804.4	24232.6	25602.8	27142.5	28936.1	26736.2	19981.3	21232.3	20617	21423.6	25695.2	26083	25354.8	30437.8	27843.8	26215.1	26809.8	26878.4	24408.2	24713.1	25265.1	21208.5	17314.1	17166	21306.6	21151.2	21703.8	350.521	8.28327e-08	42.9998	16.752	36.6083	10.7948	86.1498
L-2-Amino-5-(methylthio)pentanoic acid	HMDB0030406	Organic acids and derivatives	Carboxylic acids and derivatives	Amino acids, peptides, and analogues	C17213	37.8	0	2M-H	C6H13NO2S	-3.44865	13575.6	18629.7	15468.7	21676	24463	24136.5	20601.8	15450.6	15742.6	33825.7	15245.3	19722.8	32180.9	30793.4	28868	16258.6	20141.8	21783	17242.3	21883.1	30981	23826.8	25300.5	21980.1	24057.7	29668.3	38516.1	22909.5	19749.5	27151.8	26824.3	24849.5	8377.64	5015.4	3476.9	2834.38	3905.9	4387.31	4162.73
L-Threonine	HMDB0000167	Organic acids and derivatives	Carboxylic acids and derivatives	Amino acids, peptides, and analogues	C00188	37.8	0	M+H	C4H9NO3	-0.243282	30181.6	31839.7	24098	46964.2	45842	35923.7	34189.9	46680.2	39642.3	41470.7	43174.8	31401.7	43484.2	62193.3	37541.1	34928.4	41112.1	37152.8	42078.2	39987	38196.6	40677.9	53055.5	38393	25188.5	29522.7	45919.2	37391.6	42114.9	51135.9	44843.6	48075.8	13199.9	16962.1	13247.3	12796	12874.5	13333.5	11164.3
4-Isopropylbenzoic acid	HMDB0035268	Lipids and lipid-like molecules	Prenol lipids	Monoterpenoids	C06578	37.8	0	M+H	C10H12O2	-1.91865	15940.1	19636.8	21174.4	20044.4	19932.3	19396.2	21021.5	18917.6	19637.9	19397.3	21672.6	14703.7	13839.4	16638	15741.8	16520.2	18966.9	21821.8	21038.3	20043.6	18230.6	19312.8	17217	19195.7	16460	19396.8	15178.9	17720.9	12439.6	14161.9	17461	16485.6	1316.16	1517.59	1508.83	1278.63	1004.12	1537.52	1486.04
alpha-Cubebene	HMDB0036413	Lipids and lipid-like molecules	Prenol lipids	Sesquiterpenoids	C09647	37.8	0	M+H	C15H24	-1.87486	6732.68	5006.27	6297.25	7214.82	6067.38	6438.03	6024.37	5302.54	7814.72	6533.79	8020.34	6176.78	5259.26	6555.72	7948.5	7722.76	6610.78	6316.04	8420.4	6715.68	6539.5	6993.21	7261.88	7060.73	6686.89	7074.48	5816.28	6716.14	5652.12	7132.47	5076.57	6449.08	829.003	597.771	907.611	855.683	720.324	491.509	795.061
alpha-Farnesene	HMDB0036065	Lipids and lipid-like molecules	Prenol lipids	Sesquiterpenoids	C09665	37.8	0	M+H	C15H24	-2.00248	24189.3	20418.5	24706.1	22715.3	23880.8	22113.4	22240.7	22336.6	24534.4	26415.2	27020.2	21972.9	21410.7	23244.3	24058.2	24947.5	22001.7	25627	25597.1	23822.7	20199.5	23195.1	23194.2	23644.7	24290.6	23494.2	21986.5	23387.2	19670.2	23502	20268.1	21929	6559.87	8009.9	7939.52	7795.97	6838.35	8209.21	7638.16
Diisobutyl phthalate	HMDB0013835	Benzenoids	Benzene and substituted derivatives	Benzoic acids and derivatives	C15205	37.8	0	M-H	C16H22O4	-1.37122	860.234	1300.59	1587.85	974.861	1019.88	930.172	1015.07	1614.94	801.093	1015.04	981.429	2054.59	954.361	978.018	1393.67	1322.94	895.998	1344.51	996.703	814.412	680.571	2618.37	1713.95	1127.69	1594.71	5734.9	1537.4	835.77	2204.64	1157.53	3527.65	1054.55	1094.84	1119.86	1185.99	1087.65	1167.03	1356.84	1163.29
6-Phosphonoglucono-D-lactone	HMDB0001127	Organic oxygen compounds	Organooxygen compounds	Carbohydrates and carbohydrate conjugates	C01236	37.8	0	2M-H	C6H11O9P	-2.29912	4996.26	5160.69	7036.59	7020.57	7564.34	6584.97	5741.12	7016.39	7315.05	6767.03	8562.21	7281.05	5592.21	5382.76	6762.95	7087.08	5693.93	7301.5	8494.33	6573.8	5187.47	7394.76	6411.19	6582.61	7109.61	7642.6	5593.45	8631.42	7085.13	5641.53	8558.47	6785.82	1893.81	1916.93	2231.22	1982.3	1877.47	1905.93	1665.93
Androstan-3alpha,17beta-diol	HMDB0060437	Organic nitrogen compounds	Organonitrogen compounds	Nitrogen mustard compounds	C07645	37.8	0	M+FA-H	C19H32O2	-0.899112	10279	11142.9	4509.82	9549.54	21598.3	11212.7	5416.04	14710.3	14331.7	9236.41	7969.82	8956.42	11198.2	34505.2	12675.3	9610.48	6123.15	4773.08	8722.5	12872.3	11493.5	17389.9	34172.9	9799.98	20441.2	11438	15262.2	7173.5	12584.3	26298.3	9939.07	11975.9	14440.3	12048.5	17465	32207.5	26389	6857.33	40448.9
Adrenic acid	HMDB0002226	Lipids and lipid-like molecules	Fatty Acyls	Fatty acids and conjugates	C16527	37.8	0	M+FA-H	C22H36O2	-1.07131	6458.58	6225.45	3282.72	2276.17	12005.9	5346.82	2656.27	6278.06	6512.38	3828.47	4546.59	4494.36	5716.83	17719.9	5204.41	4591.98	4601.93	3934.02	2320.78	8392.15	4795.27	6167.26	15933.6	6171.27	10308.1	2668.62	7526.13	2430.61	4724.31	12687.1	5307.35	4465.5	8039.37	7858.11	16970.9	15758.1	22588.1	6597.85	14866.4
Eicosadienoic acid	HMDB0005060	Lipids and lipid-like molecules	Fatty Acyls	Fatty acids and conjugates	C16525	37.8	0	M+FA-H	C20H36O2	-1.43662	4672.94	5802.86	1125.11	2174.03	7420.8	3974.46	1931.51	4569.48	5563.4	2660.06	2617.3	2225.1	4689	12295.2	5242.91	3133.65	1130.29	1587.88	3857.38	3923.06	8731.12	5951.27	10862.7	3505.53	9675.01	6365.38	7863.83	2007.11	3152.53	12148.6	3075	4637.31	4200.68	997.904	2261.89	10680.6	6657.19	1101.01	10991.9
Retinyl ester	HMDB0003598	Lipids and lipid-like molecules	Prenol lipids	Retinoids	C02075	37.8	0	M+H	C20H30O2	-2.28729	1671.21	2570.72	8819.09	3809.11	1627.6	2430.11	1654.95	2463.16	4285.26	1643.61	1354.42	1766.77	3399.56	734.617	1381.36	1784.15	1427.13	5831.41	866.056	2162.87	1351.52	1247.41	6.25998e-06	1983.69	2771.67	5994	1233.03	803.446	1758.32	3192.62	2582.79	288.181	8.28327e-08	8.28327e-08	922.767	1255.48	1228.08	8.28327e-08	6608.78
beta-Sesquiphellandrene	HMDB0036163	Lipids and lipid-like molecules	Prenol lipids	Sesquiterpenoids	C16776	37.8	0	M+H	C15H24	-2.05168	19613.9	17113	22899.2	18442	18108.1	18683.5	18589.4	17754.8	20361	20323.6	20306.1	19488.1	16960.5	17412.9	19572.6	21175.2	18589.3	20618.7	22456.9	21167.4	15347.3	17384.1	17529.2	18704.5	18521.9	23248.2	18505.6	21560.8	20249.9	19694.9	18002.1	19163	4196.05	5092.71	4878.3	4827.99	3894.08	4568.11	4289.36
N-Hydroxy-1-aminonaphthalene	HMDB0062503	Benzenoids	Naphthalenes	Unclassified	C14789	37.8	0	M+H-H2O, M+H	C10H9NO	-1.34895	13263.3	12671.9	9186.07	14407.2	11568.6	20022.5	14040.8	14513.8	13673.2	11947.3	16115.1	12306.1	17163.8	13634.4	14861.8	15102.3	18344.1	12449.8	14546.3	14969.4	12261	20198.8	15499.7	15646.2	17964.7	13528.5	13268.7	15026.3	15982.4	14382.2	19840.6	18406.4	742.212	415.876	526.424	749.702	492.208	393.006	524.974
5-(3',4',5'-Trihydroxyphenyl)-gamma-valerolactone-O-methyl-O-sulphate	HMDB0060029	Benzenoids	Phenols	Benzenediols		37.8	0	M+FA-H	C12H14O9S	-0.961272	540.845	329.879	207.103	358.574	6.25998e-06	189.028	484.674	245.378	6.25998e-06	238.838	1426.53	133.603	121.399	27.244	6.25998e-06	6.25998e-06	26.0811	31.7506	664.452	34.1462	94.6593	6.25998e-06	179.163	858.029	1263.79	6.25998e-06	7427.13	53.5807	127.324	1047.93	501.962	30.9115	759.988	59.2684	0.116456	3.27099	8.28327e-08	0.000885746	8.28327e-08
beta-D-3-Ribofuranosyluric acid	HMDB0029920	Organoheterocyclic compounds	Imidazopyrimidines	Purines and purine derivatives	C05513	37.8	0	M-H	C10H12N4O7	4.45334	6.25998e-06	46.2409	119.925	97.7014	23.3114	180.272	112.931	61.8424	93.5996	48.4849	67.934	133.595	160.395	122.224	6.25998e-06	6.25998e-06	75.3977	118.494	32.7857	6.25998e-06	6.25998e-06	186.887	1027.16	6.25998e-06	290.21	6.25998e-06	291.479	91.8342	215.139	96.7764	37.9904	711.589	8.28327e-08	58.9687	8.28327e-08	346.449	8.28327e-08	8.28327e-08	168.911
Leucyl-Tryptophan	HMDB0028940	Organic acids and derivatives	Carboxylic acids and derivatives	Amino acids, peptides, and analogues		37.8	0	M+H	C17H23N3O3	-1.51764	1888.07	2571.32	1154.06	2225	2032.57	3014.23	1815.95	2393.31	2948.34	2949.52	2656.24	2437.12	3874.34	2832.17	2560.99	2855.31	1766.19	1952.46	1783.25	2024.76	2196.14	3007.58	2417.31	2883.2	3091.68	1937.83	2655.71	2054.88	2434.79	3052.28	3409.64	2435.32	405.149	426.139	465.582	324.94	435.57	237.214	397.904
Tyrosyl-Hydroxyproline	HMDB0029106	Organic acids and derivatives	Carboxylic acids and derivatives	Amino acids, peptides, and analogues		37.8	0	M+H-H2O	C14H18N2O5	-1.70915	751.978	804.98	535.977	578.584	757.694	892.654	2359.26	950.502	535.978	820.525	443.379	236.765	1102.31	584.121	664.653	817.69	1037.63	923.287	642.71	847.205	610.114	1144.83	867.492	709.251	1496.68	315.884	616.458	526.813	677.722	538.594	1830.98	1024.24	117.661	71.6862	8.28327e-08	86.8225	79.8767	8.28327e-08	8.28327e-08
Linalyl oxide	HMDB0035907	Organoheterocyclic compounds	Tetrahydrofurans	Unclassified		37.8	0	M+NH4	C10H18O2	-1.88666	336.315	430.401	441.256	409.021	434.794	338.42	347.041	404.826	590.209	316.315	403.946	456.778	381.115	484.922	526.507	501.285	486.616	648.312	477.392	348.505	630.574	299.004	414.853	336.822	476.435	496.962	510.708	394.68	345.224	652.143	510.546	421.735	48486.5	56896	56135.2	54052.4	46668.1	58118.5	46827
Ecgonine methyl ester	HMDB0006406	Alkaloids and derivatives	Tropane alkaloids	Unclassified	C12448	37.8	0	M+H	C10H17NO3	-2.21501	1321.91	771.196	2108.25	1106.92	852.384	1252.85	1298.77	1114.95	1719.22	1855.92	935.522	790.111	1805.04	2131.79	1673.47	1691.55	2407.33	1317.82	1528.6	998.301	1058.11	758.496	1701.32	1170.84	1242.52	1386.86	1481.91	1276.57	880.402	881.463	1073.19	1118.3	564.249	168.251	592.555	1084.91	33.1254	8.28327e-08	541.009
3,4-Dihydroxybenzeneacetic acid	HMDB0001336	Benzenoids	Phenols	Benzenediols	C01161	37.8	0	M+H	C8H8O4	-1.46371	3449.9	2867.06	705.995	1212.24	4572.06	5533.87	7393.07	2485.26	12037.8	6128.1	1776.98	2724.03	1864.99	7017.22	624.53	18555.2	14193.4	2171.24	4007.69	2157.68	3408.62	11979.7	1178.6	1118.65	1244.03	318.284	155.84	1741.23	802.872	448.576	1027.38	11167.5	1185.63	4212.19	1191.05	768.743	8665.45	61.3925	1120.19
Abietinal	HMDB0034735	Lipids and lipid-like molecules	Prenol lipids	Diterpenoids	C11887	37.8	0	M+H-H2O, M+H	C20H30O	-2.13074	1144.55	3421.9	8532.42	832.169	1744.49	2166.03	826.882	2765.71	3534.29	2877.01	2427.42	1079.71	8686.03	1348.4	3198.92	374.757	2773.46	2538.41	1474.78	2767.45	3565.98	2162.2	2239.8	830.418	4053.19	6382.16	8679.39	4936.1	1869.93	2455.52	2005.56	1096.27	803.157	278.39	1575.42	336.444	1034.91	62.6059	3957.79
Flutamide	HMDB0014642	Benzenoids	Benzene and substituted derivatives	Trifluoromethylbenzenes	C07653	37.7	0	M+Na	C11H11F3N2O3	-1.75999	256306	235622	274195	271611	278939	299533	290042	295739	319243	308856	280495	320921	313595	317556	326213	334910	231174	240185	307210	272118	268934	295870	296680	287454	278259	343829	264309	282195	242273	312872	329122	329237	45752.5	53127.5	49043.3	50817.7	43926.3	53448.3	54555.9
4-Pyridoxolactone	HMDB0003454	Organoheterocyclic compounds	Pyridines and derivatives	Pyridinecarboxylic acids and derivatives	C00971	37.7	0	M+H-H2O	C8H7NO3	-1.93394	23505	22286.2	23986.1	26126.7	25051.1	27518.3	28356.4	27036.4	28911.5	29898	29240.8	27226.5	26842.2	29190.4	29220.9	29199	21861.9	21598.6	27025.1	26626.9	25037.2	27946.1	27661.8	27451.5	27729.4	30841.2	22367.6	22959.3	21102.1	25620.2	28961.6	26438.2	1351.28	1336.71	1326.52	1673.85	1538.78	1388.15	1355.09
Homovanillin	HMDB0005175	Benzenoids	Phenols	Methoxyphenols	C05581	37.7	0	M+H-H2O	C9H10O3	-1.45743	5949.95	6195.51	8384.22	7730.75	6719.45	8425.58	7422.43	7312.2	7491.12	7377.4	7541.28	4792.15	4824.17	5781.23	6107.67	5930.56	7301.4	7850.77	8743.79	8167.8	8119.94	7299.57	7664.79	6848.16	5973.36	6790.69	5297.3	6179.48	5099.46	5901.08	5431.66	6081.48	1683.95	1656.28	1685.2	1575.49	1295.74	2073.36	1564.81
1-Methyladenosine	HMDB0003331	Nucleosides, nucleotides, and analogues	Purine nucleosides	Unclassified	C02494	37.7	0	M+H	C11H15N5O4	-2.24107	7788.83	6404.01	7488.1	7722.3	7998.81	8308.46	6273.47	6983.48	6843.83	8731.64	7151.33	7872.7	8362.54	8363.38	8104.42	7916.96	9606.19	7654.14	7984.22	7403.2	6832.37	10333	9128.08	9271.02	8591.36	9441.7	7501.09	6660.97	6845.74	8281.83	9905.44	6875.87	4034.96	2909.77	2136.75	2198.12	2178.04	1629.33	2348.73
Glycyltyrosine	HMDB0028853	Organic acids and derivatives	Carboxylic acids and derivatives	Amino acids, peptides, and analogues		37.7	0	M+H-H2O	C11H14N2O4	-2.04433	1120.63	1066.72	412.941	1261.56	1304.43	2208.25	1313.4	1223.45	767.152	1235.41	1420.08	1486.08	2297.03	1788.87	1789.42	1386.36	1261.71	1886.33	895.842	1242.66	1342.23	1718.66	1574.79	2455.32	2417.51	2463.52	1729.35	1189.17	1432.64	2526.38	2259.66	2359.71	2516.94	2553.56	2467.76	2419.15	3320.88	3104.41	2708.47
N-Acetyl-L-glutamate 5-semialdehyde	HMDB0006488	Organic acids and derivatives	Carboxylic acids and derivatives	Amino acids, peptides, and analogues	C01250	37.7	0	M+FA-H	C7H11NO4	-4.6207	520.027	542.224	606.01	539.96	523.728	552.547	1323.73	962.138	631.952	741.036	502.438	518.192	623.938	680.632	993.525	892.853	854.996	709.439	561.059	639.362	602.34	690.905	593.597	562.426	832.469	323.789	617.198	576.852	556.435	450.956	1485.21	856.217	156.393	66.9908	138.747	30.7442	158.087	60.6208	128.752
1-Methylguanosine	HMDB0001563	Nucleosides, nucleotides, and analogues	Purine nucleosides	Unclassified	C04545	37.7	0	M+H	C11H15N5O5	-2.52729	3609.82	3358.72	5277.64	6549.52	4275.95	5174.73	4312.02	4576.03	4054.54	3879.91	4121.78	3405.1	3837.18	3567.4	4590.46	5702.88	4458.28	5224.83	3978.92	4832.48	4233.28	5617.61	4442.91	6156.01	5791.13	4071.97	5310.16	4213.58	5901.24	5902.59	5381.58	2988.77	5278.2	4224.65	5895.51	6586.44	5262.48	5167.07	7622.34
Uridine diphosphate glucose	HMDB0000286	Nucleosides, nucleotides, and analogues	Pyrimidine nucleotides	Pyrimidine nucleotide sugars	C00029	37.7	0	M-H	C15H24N2O17P2	0.664858	36962.5	38418	41448.3	41735.3	43826.9	42124.6	43242.5	39700.5	44713.7	42256.7	38080.2	41703.8	42188.8	38432.7	41931.8	38566.2	35341.4	41178.7	44296	43213.3	40255.1	38476.3	40914.9	39998.8	33161.9	45511.6	39552	41767.5	39641	40695.1	41547.9	39947.4	264479	266410	265633	263758	259588	276353	259804
Oleamide	HMDB0002117	Lipids and lipid-like molecules	Fatty Acyls	Fatty amides	C19670	37.7	0	M+NH4	C18H35NO	-2.46695	6025.27	6060.44	5959.91	6131.09	4669.11	5865.41	6194.49	5401.69	5474.72	5678.42	5944.65	5472.09	6213.86	5636.96	6112.07	6066.52	5121.79	6258.66	6206.81	6089.94	4911.97	6556.71	5637.59	5294.21	5768.62	6041.19	5463.29	6486.8	5211.11	5816.78	5889.54	5871.79	2725.59	5278.71	2535.87	2619.63	7541.47	3128	2760.67
Lauric aldehyde	HMDB0033933	Organic oxygen compounds	Organooxygen compounds	Carbonyl compounds	C02278	37.7	0	M+FA-H	C12H24O	-3.59149	6811.7	6136.85	7412.19	6995.75	7032.62	8144.41	7380.94	6967.77	8047.43	7916.64	7421.18	7733.16	7145.97	7424.94	7397.58	7647.64	6235.06	6600.3	7188.98	6360.29	6774.22	7153.75	7341.8	7498.55	7376.47	8505.16	7690.9	7627.9	7676.52	7177.2	7673.42	6650.62	3822.95	4529.78	4070.24	4788.92	4008.11	4679.84	4881.14
Etiocholanolone	HMDB0000490	Lipids and lipid-like molecules	Steroids and steroid derivatives	Androstane steroids	C04373	37.7	0	M+FA-H	C19H30O2	-0.985011	3359.17	3560.62	2390.53	3150.9	7772.16	4340.27	2394.96	5380.71	4859.76	2733.39	3277.44	2731.99	4453.72	9849.85	3911.99	3839.66	3142.88	1834.73	3053.41	5143.59	4121.19	5320.57	11787	4657.9	7749.11	4124.09	5596.03	2468.49	4756.86	9284.53	3099.58	4857.45	175.856	625.619	487.827	389.317	571.111	81.7084	309.325
5-Hydroxytryptophol	HMDB0001855	Organoheterocyclic compounds	Indoles and derivatives	Hydroxyindoles		37.7	0	M+FA-H	C10H11NO2	-4.117	337.927	355.977	256.188	532.216	314.269	464.398	351.402	354.367	428.628	654.097	481.617	475.098	390.66	406.707	604.506	429.921	804.093	368.377	399.878	334.62	937.396	447.969	323.646	304.005	531.688	458.113	327.416	519.168	517.99	245.637	744.837	430.489	62.3882	130.641	99.9032	355.81	158.299	193.895	121.894
Tyrosyl-Valine	HMDB0029118	Organic acids and derivatives	Carboxylic acids and derivatives	Amino acids, peptides, and analogues		37.7	0	M+H-H2O	C14H20N2O4	-2.13963	11442.5	11018.4	4536.94	13757.2	6769.7	9574.45	16207.4	9529.57	7065.09	10260.5	16661.6	9883.84	12547.8	9021.2	9056.71	9001.37	11606.6	15140.3	9676.03	7204.43	14552.7	8442.66	5506.34	11073.6	8024.72	2841.71	7292.47	8286.48	11219.5	16913.3	14152.9	10036.5	695.047	1475.58	1270.57	940.797	753.299	864.689	459.579
Leucyl-Leucine	HMDB0028933	Organic acids and derivatives	Carboxylic acids and derivatives	Amino acids, peptides, and analogues	C11332	37.7	0	M-H	C12H24N2O3	-2.14587	362.981	249.314	965.656	558.729	328.39	333.74	452.513	868.268	245.313	1270.51	684.665	257.122	272.55	150.08	381.541	379.499	531.02	439.652	160.827	730.282	144.964	618.117	177.233	315.881	243.96	40.0052	406.437	195.213	482.909	157.623	261.247	176.935	266.85	585.421	382.109	392.975	416.858	259.573	245.397
6-Thiourate	HMDB0060417	Organoheterocyclic compounds	Imidazopyrimidines	Purines and purine derivatives	C16613	37.7	0	M-H2O-H	C5H4N4O2S	-3.51914	225.362	121.972	73.4139	153.472	161.399	136.496	233.146	192.069	152.76	311.126	339.932	156.969	257.441	437.822	146.377	325.139	258.879	296.498	216.287	257.832	117.778	318.675	170.701	220.994	270.204	98.4114	530.852	223.434	177.782	261.884	313.29	212.526	17674	17994.3	16864.2	16522.8	16446.9	16831.5	16730.6
2,4-Di-tert-butylphenol	HMDB0013816	Benzenoids	Benzene and substituted derivatives	Phenylpropanes		37.7	0	M+H	C14H20O	-2.1003	722.098	1060.45	737.405	839.902	1004.52	879.196	908.902	910.306	1088.99	963.841	827.468	898.609	852.772	1114.56	1381.35	806.609	897.895	1126.71	1128.38	1106.29	1122.27	817.92	953.936	687.957	845.96	1080.59	911.338	702.911	790.514	1117.07	792.842	652.433	3017.3	2796.16	3127.92	2878.05	3003.28	3213.2	3427.84
11b,17a,21-Trihydroxypreg-nenolone	HMDB0006760	Lipids and lipid-like molecules	Steroids and steroid derivatives	Hydroxysteroids	C05489	37.7	0	M+FA-H	C21H32O5	-0.468202	133.015	207.93	1209.71	51.9947	381.919	824.622	747.002	429.227	697.276	236.705	414.975	809.583	378.332	746.176	1193.32	795.63	392.698	1840.19	728.168	783.908	128.803	1221.22	587.42	1425.28	636.789	1081.4	1957.67	441.231	667.713	2416.43	322.458	659.164	88.7292	424.634	1313.58	837.962	708.514	8.28327e-08	578.604
Nornicotine	HMDB0001126	Organoheterocyclic compounds	Pyridines and derivatives	Pyrrolidinylpyridines	C06524	37.7	0	M+FA-H	C9H12N2	4.51029	939.185	671.43	731.1	378.068	970.988	863.434	1082.65	1159.61	403.041	654.413	692.393	675.561	593.711	525.134	632.03	1166.06	1170.69	657.723	729.873	781.892	727.345	395.144	576.825	815.669	2073.29	926.756	1456.8	903.98	1149.3	522.116	1738.59	1211.73	2063.32	1347.07	988.705	8758.72	5603.43	799.644	7721.7
Arginyl-Phenylalanine	HMDB0028716	Organic acids and derivatives	Carboxylic acids and derivatives	Amino acids, peptides, and analogues		37.7	0	2M-H	C15H23N5O3	2.09436	3833.89	7185.14	5829.99	1784.58	6682.17	4188.82	2821.03	13299.3	2778.4	5481.55	5862.19	7559.42	9659.07	588.11	24108.5	7825.36	9209.88	11246.2	2676.27	3910.13	5577.3	14378.9	3159.72	2959.46	8194.15	3872.8	7281.31	3570.17	11972.3	3007.43	23207.4	3888.23	473.095	593.118	564.395	658.306	601.745	640.776	581.396
Tridecanoic acid	HMDB0000910	Lipids and lipid-like molecules	Fatty Acyls	Fatty acids and conjugates	C17076	37.6	0	M-H	C13H26O2	-4.34154	24372.2	18520.8	14550.7	8714.38	8643.62	8684.32	8386.57	7272.97	7653.19	7254.96	7408.6	7578.7	7314.33	7003.64	7621.62	7541.55	14597.7	9977.21	10856.3	8764.9	8968.36	8093.83	8336.4	7545.72	6628.86	8231.82	7080.16	7001.99	6404.46	6349.26	7690.42	7010.31	18171	18062.3	18103.8	16066.7	15877.7	19267.2	18534.7
2-Methylbenzyl alcohol acetate	HMDB0041472	Benzenoids	Benzene and substituted derivatives	Benzyloxycarbonyls	C07213	37.6	0	M+H-H2O	C10H12O2	-1.75032	4619.79	5488.98	6098.22	5388.81	5679.34	5446.7	5825.75	5106.35	5814.48	5945.12	5802.65	4693	3799.58	5189.96	5019.42	5213.69	5583.93	6385.51	6421.45	5412.31	5523.35	5678.33	6340.87	5293.36	5585.27	6153.76	4056.5	4628.84	4026.72	5188.12	5033.62	4912.52	890.751	925.167	914.701	1035.28	944.851	1088.4	936.285
Mannitol	HMDB0000765	Organic oxygen compounds	Organooxygen compounds	Carbohydrates and carbohydrate conjugates	C00392	37.6	0	M+FA-H	C6H14O6	-3.78887	78.1398	170.957	148.971	169.626	197.906	162.057	20.9406	173.736	209.103	158.567	190.099	184.541	163.413	190.838	225.853	169.732	232.67	127.854	218.565	191.068	219.313	203.461	163.439	140.382	263.602	193.294	158.582	174.781	151.185	129.851	225.787	154.073	1200.05	1097.59	987.746	1075.28	1054.6	1095.03	1162.15
N-Alpha-acetyllysine	HMDB0000446	Organic acids and derivatives	Carboxylic acids and derivatives	Amino acids, peptides, and analogues	C12989	37.6	0	M+H	C8H16N2O3	-2.03509	6251.57	6126.09	6.25998e-06	4718.96	4231.47	4743.76	4161.81	4114	3229.51	6104.84	3168.66	7768.39	4708.73	6554.9	3075.25	3088.07	6287.79	3185.43	4311.71	2388.64	1988.53	1379.77	4900	2890.74	4191.88	6.25998e-06	3424.3	3301.98	1650.03	4696.01	4705.77	6439.09	258.823	1575.34	820.752	465.754	1122.42	323.366	598.394
D-Lysine	HMDB0003405	Organic acids and derivatives	Carboxylic acids and derivatives	Amino acids, peptides, and analogues	C00739	37.6	0	M+FA-H	C6H14N2O2	-3.67261	19017.3	19370.2	25072	24620.9	23694.3	19936.9	29427.2	31377.4	21953.7	23004.7	26558.2	36385.4	26184.8	14738.9	20571.2	18267.1	21099.8	19232.4	19526.1	26355	10892.4	16666.7	29425.4	28574.6	25054.8	23306.2	20516.8	15108.6	21617.9	42891.4	22103	19960.8	9207.87	8105.65	9423.75	10652	10393.3	7113.26	8177.41
N-Acetylleucine	HMDB0011756	Organic acids and derivatives	Carboxylic acids and derivatives	Amino acids, peptides, and analogues	C02710	37.6	0	M+H	C8H15NO3	-2.51517	8469.97	9460.34	20825.6	6541.84	11733.9	10797.9	11219	9615.42	7093.78	10466.2	6459.55	12025.9	11133.6	10645	7202.26	10938.4	11426.5	11732.4	11199.1	10894.1	10311.5	6273.31	8086.55	6762.84	7275.37	21233.7	10807.6	10263.9	10370.7	6435.69	10515	9605.76	1551.98	842.571	1163.78	470.776	385.904	591.086	914.535
Tetrahydrocorticosterone	HMDB0000268	Lipids and lipid-like molecules	Steroids and steroid derivatives	Hydroxysteroids	C05476	37.6	0	M+FA-H	C21H34O4	-1.15048	3426.9	2052.54	1753.15	2080.25	2628.27	2082.7	2277.48	2409.12	2176.18	3196.62	3707.31	2959.43	1267.65	2661.39	3068	1484.82	4559.2	1410.41	1918.87	1965.58	2239.09	3197.11	5602.71	3020.47	1914.16	1273	2305.13	2580.65	3528.5	2623.16	1602.89	2142.1	2771.1	8.28327e-08	2793.91	1994.74	2632.32	1314.06	2320.86
UDP-L-iduronate	HMDB0012304	Nucleosides, nucleotides, and analogues	Pyrimidine nucleotides	Pyrimidine nucleotide sugars	C02330	37.6	0	M-H	C15H22N2O18P2	0.192758	60278.2	57470.9	62044.8	61913.8	65669.4	64324.8	62696.5	57737.3	65082.1	67467.4	59791.1	60602.4	59372.5	55063.9	64092.7	63236.6	50631.8	61503	65493.8	60516.8	62840.1	63632.1	62837.8	57674.2	54430.1	67545.3	57635.7	62268.4	60830	59660.4	62919	58874.1	240546	250463	249611	235701	235174	251744	242440
Pregnanediol	HMDB0004025	Lipids and lipid-like molecules	Steroids and steroid derivatives	Pregnane steroids	C05484	37.6	0	M-H	C21H36O2	-1.32872	2216.22	2461.39	794.769	309.841	3086.04	2082.88	790.584	4007.14	2482.28	1599.92	1973.49	1208.64	3845.86	4819.58	2055.21	3533.22	1085.78	2150.31	1987.44	4462.7	1248.52	2331.9	1768.34	2185.35	3516.48	354.641	1981.82	1394.63	1851.72	4641.4	5268.49	2487.52	2546.94	2669.96	7658.52	6922.71	6938.66	4024.19	5153.26
5-Nonadecyl-1,3-benzenediol	HMDB0030956	Benzenoids	Phenols	Benzenediols		37.6	0	M+FA-H	C25H44O2	-0.0707722	6321.1	6202.41	2458.99	3266.16	10550	3198.22	2391.9	8923.27	4653.1	3733.92	4671.08	5284.84	5115.09	15251.5	4770.46	4168.29	3397.48	5890.18	3073.71	11473.9	3271.15	6379.39	10988.5	6311.4	9794.23	1693.72	6292.11	2430.2	5655.78	10596.9	4842.02	4705.88	94830.8	75223.8	151750	155370	155711	83951.2	140404
20a,22b-Dihydroxycholesterol	HMDB0006763	Lipids and lipid-like molecules	Steroids and steroid derivatives	Bile acids, alcohols and derivatives	C05501	37.6	0	M+FA-H	C27H46O3	-0.21911	1971.26	1076.42	6.25998e-06	6.25998e-06	3487.35	404.21	606.367	1662.61	1081.63	1390.56	722.889	1137.06	1441.44	4616.96	896.672	908.918	573.387	721.405	284.507	1346.69	482.979	1606.73	3791.24	1204.95	1114.43	6.25998e-06	1786	340.201	1269.74	2568.02	1114.46	1326.78	15284.7	27653.3	39454.6	34306.4	63302.2	25063.3	26591.5
2-Hydroxystearic acid	HMDB0062549	Lipids and lipid-like molecules	Fatty Acyls	Fatty acids and conjugates	C03045	37.6	0	M-H	C18H36O3	-1.35046	841.009	475.919	919.801	1100.17	845.527	737.273	984.084	1299.14	657.077	727.696	763.4	783.379	464.827	832.466	993.751	868.714	928.102	1244.12	583.964	1740.6	810.873	823.272	534.236	1137.4	1224.32	191.601	954.614	1353.74	1050.06	1513.68	763.614	550.543	10784.4	11298.9	9479.64	10347	13137.5	8541.82	12414.5
3,4-Dihydroxyhydrocinnamic acid	HMDB0000423	Phenylpropanoids and polyketides	Phenylpropanoic acids	Unclassified	C10447	37.6	0	M+H-H2O	C9H10O4	-1.46076	3463.79	2603.04	3700.04	3185.27	3225.37	3551.63	3863.09	3317.62	3298.4	2989.39	3357.32	2911.12	2878.02	2914.73	3327.39	3271.98	3070.16	3507.17	4134.01	3517.68	3172.7	3374.5	3260.64	3341.02	2887.84	3486.13	2980.12	3321.96	3127.55	3185.6	3157.49	3199.73	173.423	240.635	132.641	277.096	174.579	37.2083	144.786
Linamarin	HMDB0033699	Organic oxygen compounds	Organooxygen compounds	Carbohydrates and carbohydrate conjugates	C01594	37.6	0	M-H	C10H17NO6	-1.7808	422.09	396.797	271.819	346.451	330.383	547.04	663.928	384.812	349.853	355.762	593.056	448.898	478.981	653.349	468.288	423.23	634.046	352.293	436.318	461.758	582.141	537.301	320.634	686.747	459.94	302.742	514.926	415.206	560.161	439.523	799.002	390.784	106.156	151.962	225.609	96.2971	136.94	80.5551	113.912
3-Carbamoyl-2-phenylpropionaldehyde	HMDB0060366	Benzenoids	Benzene and substituted derivatives	Phenylacetaldehydes	C16587	37.6	0	M-H	C10H11NO3	-4.99269	697.443	296.969	360.421	293.542	259.307	290.118	294.911	299.123	242.332	310.04	221.478	280.347	203.053	146.725	278.674	202.807	299.967	216.825	297.433	269.209	316.119	193.134	285.011	330.768	205.489	260.442	243.298	308.095	266.357	223.831	238.225	248.011	227.126	104.32	57.4584	133.028	106.853	93.9021	104.512
3a,21-Dihydroxy-5b-pregnane-11,20-dione	HMDB0006755	Lipids and lipid-like molecules	Steroids and steroid derivatives	Hydroxysteroids	C05478	37.6	0	M+H-H2O, M+H	C21H32O4	-2.44962	2909.94	1818.68	6389.94	4006.98	3441.61	2369.66	4357.81	2871.08	4478.8	3420.01	2678.85	4258.34	2747.92	116.611	4137.16	3420.99	4186.84	6.25998e-06	5167.54	5928.05	2845.04	1215.05	1163.87	4323.91	5586.84	1468.31	2297.66	3445.53	2682.78	2304.36	2001.21	3227.45	2261.78	2245.15	1450.45	3683.93	2557.97	1317.63	2388.38
5-(3',4',5'-trihydroxyphenyl)-gamma-valerolactone-O-methyl-4'-O-glucuronide	HMDB0060027	Organic oxygen compounds	Organooxygen compounds	Carbohydrates and carbohydrate conjugates		37.6	0	M+H	C18H22O11	-1.80456	6.25998e-06	6579.72	6.25998e-06	6.25998e-06	1527.07	2523	1683.89	4429.23	7235.69	1049.36	3907.34	3036.99	4392.36	2256.09	3373.02	2367.66	7311.44	6210.9	6923.27	515.937	2089.83	1332.29	6.25998e-06	1545.78	4022.51	11420.8	2130.58	6.25998e-06	76.4715	2295.07	787.574	1008.14	1.13481e+06	1.03079e+06	1.30569e+06	1.40529e+06	1.11146e+06	1.18244e+06	1.1745e+06
1-Nitronaphthalene-7,8-oxide	HMDB0060332	Benzenoids	Naphthalenes	Nitronaphthalenes	C14802	37.6	0	M+H	C10H7NO3	-1.75009	2145.14	2011.22	2113.55	2068.99	2122.19	2275.55	2386.85	2625.62	3056.43	2166.52	2401.55	2630.68	2676.08	2393.01	1989.82	2176.02	1895.6	2232.19	2337.14	1946.13	2214.58	2318.76	2301.5	2761.56	1952.59	2517.34	2467.04	2331.83	2216.22	2479.9	2333.45	2145.73	473.929	505.642	770.276	581.672	473.9	1147.77	658.865
Docosapentaenoic acid (22n-3)	HMDB0006528	Lipids and lipid-like molecules	Fatty Acyls	Fatty acids and conjugates	C16513	37.6	0	M+H	C22H34O2	-1.99888	920.724	148.417	347.343	1196.66	220.843	875.23	66.9287	1926.4	263.389	56.8502	321.078	342.454	3751.1	69.3169	137.713	93.7161	1821.85	6.25998e-06	149.337	704.494	949.584	379.479	1590.89	6.25998e-06	118.099	69.8763	291.219	1069.69	431.458	865.281	318.845	135.131	5441.92	5179.34	11981.5	6866.8	6447.89	5351.24	7365.89
17alpha,21-Dihydroxypregnenolone	HMDB0006762	Lipids and lipid-like molecules	Steroids and steroid derivatives	Hydroxysteroids	C05487	37.6	0	M+NH4	C21H32O4	-2.55006	1144.42	3061.37	47575.4	15331.7	11749.8	4139.03	3731.83	6895.25	7702.92	2605.43	552.994	6617.75	9235.88	163.739	1309.23	3042.35	2745.56	7639.84	1889.06	13229.5	10054.8	1041.65	2535.97	10879.8	4794.16	1703.06	8955.45	3938.22	6414.47	6512.05	323.159	1891.45	515.425	8.28327e-08	357.382	1074.05	1134.05	8.28327e-08	2046.62
Metanephrine	HMDB0004063	Benzenoids	Phenols	Methoxyphenols	C05588	37.5	0	M+H	C10H15NO3	-2.62309	4891.53	6694.71	8623.35	6556.39	6280.4	6681.28	6683.6	5708.99	6274.74	8844.37	6239.65	3566.62	3560.05	5095.28	5257.81	4203.65	6977.86	3881.3	8267.13	7553.45	5866.24	6030.17	8079.37	5924.63	5794.74	5542.13	4002.98	3915.73	3686.88	4698.84	5409.43	4434.74	400.796	552.816	252.672	206.696	319.29	858.967	285.081
Alanyl-Isoleucine	HMDB0028690	Organic acids and derivatives	Carboxylic acids and derivatives	Amino acids, peptides, and analogues		37.5	0	M+H	C9H18N2O3	-1.72786	4218.67	6.25998e-06	8617.52	3327.35	1911.02	15851.5	6.25998e-06	1834.41	2630.23	4859.26	1595.76	4202.68	4653.88	6373.64	3732.11	5137.91	8464.45	7200.51	4467.71	3057.19	4993.38	9200.2	12218.1	6.25998e-06	7764.36	7241.42	5338.66	10579.3	5574.38	5567.82	7399.78	7813.56	47841.1	35242.7	71728.9	24340.3	26560.3	47995.3	49516.6
Methionine sulfoxide	HMDB0002005	Organic acids and derivatives	Carboxylic acids and derivatives	Amino acids, peptides, and analogues	C02989	37.5	0	M+H-H2O, M+H	C5H11NO3S	-2.24034	95337.8	87330.1	73121.7	112568	103279	105117	112522	109529	125053	117445	136291	111181	107082	107209	120925	112627	123628	105831	105154	119215	98309.4	131073	121324	142460	94684.9	90369.9	113574	121056	115546	110983	136089	120803	6227.83	7292.62	14873.3	11325.6	12426.8	13354.3	11779.4
Inosine 2',3'-cyclic phosphate	HMDB0011680	Organoheterocyclic compounds	Tetrapyrroles and derivatives	Porphyrins	C05768	37.5	0	M-H	C10H11N4O7P	2.90709	6751.3	6853.54	11215.1	7341.53	7411.23	6973.15	7111.05	6464.25	6240.13	6880.91	7400.16	7653.46	9348.14	7770.62	9074.08	7867.96	6804.9	6593.54	7307.61	6951.7	6656.78	6649.89	7923.27	6747.41	8484.22	14736.7	7439	7001.1	8037.82	7123.37	7543.22	7896.21	8499	7669.36	9124.47	14917.2	12928.3	8841.86	11437.7
Nandrolone	HMDB0002725	Lipids and lipid-like molecules	Steroids and steroid derivatives	Estrane steroids	C07254	37.5	0	M+FA-H	C18H26O2	-1.3448	87.0003	84.027	6.25998e-06	436.238	249.64	768.77	424.201	399.643	907.453	259.656	274.69	107.176	335.284	710.369	223.421	142.444	249.516	156.056	178.508	212.615	2514.4	141.542	1289.97	955.653	322.227	83.3717	880.237	6.25998e-06	71.1791	1003.84	219.622	714.97	2356.6	1555.9	8124.07	2075.29	2331.2	849.062	3862.19
Docosapentaenoic acid (22n-6)	HMDB0001976	Lipids and lipid-like molecules	Fatty Acyls	Fatty acids and conjugates		37.5	0	M+H	C22H34O2	-2.49042	4901.43	6084.9	3037.26	2462.79	7133.71	4252.15	2503.29	8239.42	4492.78	2841.87	4419.28	3597.71	8666.49	9918.23	3039.32	4363.39	3824.05	4232.62	4672.79	7699.13	4822.02	6947.42	6167.8	3563.02	7078.07	1298.8	3956.94	1573.95	4141.86	9670.77	6166.24	5611.77	9778.6	5989.89	8096.44	8110.29	8146.16	6360.7	9089.79
3-Dehydrosphinganine	HMDB0001480	Organic oxygen compounds	Organooxygen compounds	Carbonyl compounds	C02934	37.5	0	M+H	C18H37NO2	-2.31351	6206.91	4899.18	4680.96	4843.06	2403.27	5203.44	5329.32	6549	3407.38	2207.02	4028.2	3700.05	3005.22	4211.95	5270.3	3517.26	5513.63	4280.89	1994.6	3844.67	2505.14	3753.19	3406.29	4597.38	7693.37	3912.1	4151.16	3996.42	8230.3	6069.77	5709.87	4634.85	52903	88754	54273.5	59564.8	114820	61498.2	53776.2
5alpha-Pregnan-20alpha-ol-3-one	HMDB0060408	Lipids and lipid-like molecules	Steroids and steroid derivatives	Pregnane steroids	C18041	37.5	0	M+H	C21H34O2	-2.93866	1433.76	1049.01	6.25998e-06	392.37	1190.53	663.014	724.406	1136.71	930.262	1443.85	6.25998e-06	2406.61	1128.31	3041.59	778.292	1391.78	2487.87	751.831	378.851	859.348	1280.17	1332.16	517.919	714.066	441.241	417.088	1433.14	1183.51	790.741	1511.77	2165.9	1808.28	3563.26	4736.54	5959.43	1740.97	5909.34	1627.18	5836.84
N2,N2-Dimethylguanosine	HMDB0004824	Nucleosides, nucleotides, and analogues	Purine nucleosides	Unclassified		37.5	0	M+H	C12H17N5O5	-2.70651	6019.98	5993.66	8895.26	9964.74	7052.62	6992.56	6232.01	7754.13	5205.14	6976.73	6653.84	7989.46	7264.77	6718.3	6919.12	8386.63	8750.02	8086.73	6895.19	6972.5	8298.22	8917.75	6740.49	10430.4	10669.6	6612.26	8504.63	5623.9	9773.15	8293.81	9299.44	4265.89	8598.25	4362.03	6634.72	7544.66	5539.66	4791.18	6111.95
N-Methyltyramine	HMDB0003633	Benzenoids	Benzene and substituted derivatives	Phenethylamines	C02442	37.5	0	M+H	C9H13NO	-2.25168	367.398	235.409	230.631	215.309	150.065	181.015	178.072	149.123	200.304	153.147	243.486	196.349	123.928	77.2171	179.725	164.567	165.13	215.876	163.554	208.145	273.516	255.958	284.836	211.525	152.205	261.868	185.523	181.442	170.942	257.799	259.793	194.949	348.334	264.625	223.752	71.5327	48.7361	95.619	241.192
6-Thioinosine-5'-monophosphate	HMDB0060416	Nucleosides, nucleotides, and analogues	Purine nucleotides	Purine ribonucleotides	C04646	37.5	0	M-H	C10H13N4O7PS	3.96343	460.662	349.075	343.036	350.628	313.811	382.94	320.109	536.835	367.946	370.038	361.701	2318.63	1744.07	1096.93	430.959	403.945	883.843	330.475	2595.17	295.374	4858.55	426.308	931.841	327.082	355.634	416.968	650.604	326.389	330.801	393.019	416.118	540.16	335.158	282.265	225.893	285.665	209.921	306.407	285.97
3'-O-Methyl-(-)-epicatechin-7-O-sulphate	HMDB0029177	Phenylpropanoids and polyketides	Flavonoids	Flavans		37.5	0	M-H2O-H	C16H16O8S	-1.01897	338.996	498.669	518.152	466.102	301.619	411.013	404.086	306.887	337.93	368.333	384.876	282.463	296.138	307.416	390.626	228.279	318.825	4152.09	610.765	353.501	1284.94	1985.05	8611.99	329.648	276.606	385.807	256.282	327.241	2344.59	222.647	574.351	303.576	902.506	80.0364	127.259	59.8265	89.1329	76.3367	5125.31
(3-Methylphenyl)methyl acetate	HMDB0041473	Benzenoids	Benzene and substituted derivatives	Benzyloxycarbonyls	C07216	37.5	0	M+NH4	C10H12O2	-1.77717	733.795	980.386	1734.82	519.631	697.965	1056.23	696.536	595.735	980.998	581.218	578.262	447.275	851.714	1076.19	479.515	573.59	522.41	1548.6	1094.32	462.572	1213.59	1109.88	644.241	751.072	785.902	407.527	651.618	1659.93	675.053	455.782	820.793	370.389	3266.44	3614.72	3252.67	3513.23	2696.22	3659.37	3376.24
Fructose 1,6-bisphosphate	HMDB0001058	Organic oxygen compounds	Organooxygen compounds	Carbohydrates and carbohydrate conjugates	C05378	37.5	0	M+FA-H	C6H14O12P2	-2.91297	2414.47	2249.77	1871.01	1983.91	1960.51	2267.19	2214.52	2212.21	2085.69	2117.55	2356.95	1500.52	1568.9	1493.99	2225.18	2210.46	2245.7	2227.89	2207.8	2165.81	1406.25	1477.54	1256.81	2177.6	2215.45	1587.88	1927.38	1914.18	1947.6	1950.43	1852.32	1951.38	4263.04	3980.14	4784.99	4593.67	4872.64	4368.2	4517.46
Naphthalene-1,2-diol	HMDB0060497	Benzenoids	Naphthalenes	Naphthols and derivatives	C03012	37.4	0	M+H	C10H8O2	-2.13406	2292.49	2635.55	2644.35	2446.77	3279.34	2645.42	2947.36	2872.83	2830.36	3011.94	3224.12	2119.98	2580.19	2412.62	2385.5	2487.81	2556.64	3266.65	3084.92	3814.01	2774.73	2619.59	2946.6	3059.27	2654.13	2606.11	1985.41	2045.19	1749.56	2318.62	2079.8	1990.86	6171.87	8.28327e-08	283.747	1396.46	5611.22	8.28327e-08	51.1383
N-Methylnicotinamide	HMDB0003152	Organoheterocyclic compounds	Pyridines and derivatives	Pyridinecarboxylic acids and derivatives		37.4	0	M+K	C7H8N2O	4.93493	12215.2	10174.1	10828.6	9086.71	10491.7	9176.8	9063.22	11558.8	9986.48	9741.23	10826.2	10092.3	10393.3	9379.71	10722.4	8994.09	12102	12516.1	8634.55	9830.13	9426.4	8880.62	10265.8	10475.2	8927.93	9111.59	11385	11428.7	9413.41	11727.3	12857.1	9021.79	8.28327e-08	352.706	354.458	699.956	8.28327e-08	776.721	997.477
N2-gamma-Glutamylglutamine	HMDB0011738	Organic acids and derivatives	Carboxylic acids and derivatives	Amino acids, peptides, and analogues	C05283	37.4	0	M-H	C10H17N3O6	-0.397446	6032.56	10059.5	2149.38	12196	13517.1	9464.63	9832.01	6706.42	8600.28	12195.1	11649.5	6.25998e-06	11763.1	11937.1	9676.81	5558.57	11548.8	13527	10276.7	13793.4	8924.6	5817.73	3960.43	13575.3	7388.48	2585.35	8742.96	10834.3	4231.37	9235.66	5368.25	11049.5	18695.4	18042.6	22376.2	14361.3	15770.2	17800.6	20985.3
dUDP	HMDB0001000	Nucleosides, nucleotides, and analogues	Pyrimidine nucleotides	Pyrimidine deoxyribonucleotides	C01346	37.4	0	M+NH4	C9H14N2O11P2	-0.465483	9864.99	13384.1	6.25998e-06	32514.4	13226.4	13184.4	14490.2	19980	17674	18040.7	12071.6	22463.2	17178.3	12483	12857.3	13991.3	12705.2	22060.8	16334.8	13624.8	16240.4	16800	10905.4	21099.6	17898.3	5556.05	9093.09	10698.9	20817.6	36108.8	29021.7	23668.8	16991.4	19675.9	21811.1	16810.7	22041.8	31415.6	14688.3
Alanyl-Glutamic acid	HMDB0028686	Organic acids and derivatives	Carboxylic acids and derivatives	Amino acids, peptides, and analogues		37.4	0	M+H	C8H14N2O5	-2.21347	7760.52	9481.39	3603.31	7125.28	6130.58	9010.54	6182.27	7250.2	8294.74	8752.34	2944.12	1871.05	8972.53	9114.29	4841.56	10397.5	7379.76	7155.08	6687.71	5374.13	6113.24	7929.4	4872.46	7887.08	6143.98	6.25998e-06	6729.26	8208.65	2504.62	5080.71	8007.98	10655.7	16702.1	11146	15982.5	9906.4	9550.99	7724.98	17478.5
4-Hydroxy-5-phenyltetrahydro-1,3-oxazin-2-one	HMDB0060389	Benzenoids	Benzene and substituted derivatives	Unclassified	C16595	37.4	0	M+H-H2O	C10H11NO3	-1.50436	751.032	855.077	958.412	1022.26	1141.95	1069.17	910.45	768.567	1027.9	876.867	1270.49	664.226	554.289	901.723	1028.03	438.075	1028.93	841.663	1055.69	1091.12	573.271	620.577	750.833	1076.18	661.908	919.981	879.082	854.537	1087.15	721.329	883.796	754.497	419.185	333.856	351.91	460.555	432.308	414.325	278.988
Glutamylcysteine	HMDB0028816	Organic acids and derivatives	Carboxylic acids and derivatives	Amino acids, peptides, and analogues		37.4	0	M-H2O-H	C8H14N2O5S	-2.22536	485.801	323.997	253.453	734.984	334.442	818.503	663.45	3166.15	340.156	1991.93	809.546	275.659	668.631	173.776	590.867	1044.55	733.221	731.275	404.63	698.423	672.891	603.041	157.939	452.843	1069.4	483.509	992.487	162.453	839.774	394.472	309.003	129.502	400.433	348.12	698.632	86.6667	517.286	358.825	244.279
Linoleoyl ethanolamide	HMDB0012252	Organic nitrogen compounds	Organonitrogen compounds	Amines		37.4	0	M+NH4	C20H37NO2	-2.31757	1394.37	1318.8	1361.45	665.165	177.003	366.001	1266.32	1816.26	2411.65	403.061	1059.61	2487.46	1819.55	143.76	3908.82	145.9	673.42	1084.24	195.794	408.942	1885.85	830.992	2942.98	6.25998e-06	466.837	3436.8	2488.74	378.664	6375.04	682.775	1477.96	1948.77	4914.72	5584.67	4354.03	5273.08	3615.52	3742.86	4015.39
7 alpha,26-Dihydroxy-4-cholesten-3-one	HMDB0012459	Lipids and lipid-like molecules	Steroids and steroid derivatives	Bile acids, alcohols and derivatives	C17336	37.4	0	M+FA-H	C27H44O3	-0.648952	9956.23	10534.6	3272.74	4212.19	15136.5	6772.04	6175.18	16187.1	10567.9	9021.25	8324.04	8125.49	11145.5	24086.7	9506.47	9534.42	7169.55	6958.46	6766.79	13299	8107.17	11652.2	19099.1	11223.7	11242	2042.61	12453.1	4070.26	11517.2	20147.3	12940	9828.68	28768	27117.9	52687.3	29526.9	33847.7	46747.8	19739.7
17a,20a-Dihydroxycholesterol	HMDB0006764	Lipids and lipid-like molecules	Steroids and steroid derivatives	Hydroxysteroids	C05487	37.4	0	M+FA-H	C27H46O3	-0.223751	10391.4	9477.31	4919.64	2064.75	11361.4	5743.4	3623.43	12147.4	6344.1	8465.96	6387.53	8277.52	9664.82	15725.8	5248.94	8723.85	5160.21	6859.39	3965	10425.2	4327.01	9923.93	10901.5	6568.85	11037.9	2504.49	12546.5	2272.39	10035.8	14584.3	8979.11	7073.85	61440.6	51153.8	76824	81266.4	81752.3	54151.7	68754.5
Vanillic acid	HMDB0000484	Benzenoids	Benzene and substituted derivatives	Benzoic acids and derivatives	C06672	37.4	0	M+H-H2O	C8H8O4	-2.31865	291.922	597.652	659.664	647.546	583.826	695.843	719.356	459.851	557.907	677.673	639.392	549.713	698.268	510.093	519.599	970.174	584.96	765.651	558.108	732.6	407.431	684.994	748.353	535.91	641.391	700.808	771.893	623.191	215.996	509.702	514.049	829.395	1091.31	1090.71	1170.77	1061.27	997.668	1070.09	891.357
Decanal	HMDB0011623	Organic oxygen compounds	Organooxygen compounds	Carbonyl compounds	C12307	37.4	0	M+H	C10H20O	-1.85941	669.172	510.845	1102.17	314.325	443.6	303.336	412.226	588.422	425.873	544.817	463.079	533.252	304.353	557.253	704.333	422.476	212.965	335.665	556.523	354.136	283.559	557.784	437.022	446.928	413.691	518.644	500.316	916.352	921.761	747.953	80.051	6.25998e-06	541.496	223.103	615.922	228.901	735.818	129.47	494.873
Pseudoephedrine	HMDB0001943	Benzenoids	Benzene and substituted derivatives	Phenylpropanes	C02765	37.4	0	M+H	C10H15NO	-1.9307	412.903	918.305	335.703	613.025	185.776	558.225	437.665	438.03	623.812	837.131	269.256	513.258	382.935	193.039	554.938	534.412	154.987	309.076	113.766	377.276	419.071	757.929	350.822	525.316	261.394	1908.58	258.29	123.835	489.283	569.547	657.959	1089.74	4568.98	4593.39	4747.4	4620.5	4442.15	5283.5	4684.96
Homovanillic acid sulfate	HMDB0011719	Organic acids and derivatives	Organic sulfuric acids and derivatives	Arylsulfates		37.4	0	M-H	C9H10O7S	-0.969114	439.648	190.775	718.945	798.728	1852.89	1073.45	1429.61	888.988	561.85	918.777	812.97	546.424	564.107	675.31	673.245	601.929	578.271	1304.42	996.885	526.693	1052.86	820.118	841.294	903.467	2681.99	1165.41	1592.04	659.946	839.109	1941.89	3945.45	784.967	1004.65	8.28327e-08	8.28327e-08	8.28327e-08	560.491	5202.25	1000.52
5-Hydroxyindoleacetic acid	HMDB0000763	Organoheterocyclic compounds	Indoles and derivatives	Indolyl carboxylic acids and derivatives	C05635	37.4	0	M+H-H2O	C10H9NO3	-1.3892	461.809	676.189	147.738	715.078	538.694	783.505	791.001	823.351	521.085	751.859	1014.41	791.142	708.187	658.188	829.649	770.336	806.074	615.028	845.759	881.553	670.329	1033.62	679.977	749.924	1133.46	897.451	648.587	794.612	591.44	688.686	703.878	686.306	247.764	357.594	1739.88	2005.72	869.991	2275.04	1664.07
(1S,4S)-Dihydrocarvone	HMDB0036080	Lipids and lipid-like molecules	Prenol lipids	Monoterpenoids	C11415	37.4	0	M+NH4	C10H16O	-2.14885	559.539	681.166	736.346	529.935	601.071	512.291	696.412	728.402	778.716	503.713	696.194	850.034	664.934	779.599	813.656	706.849	465.327	929.683	591.523	677.702	459.629	704.584	797.919	684.793	719.012	733.135	578.121	747.174	905.762	656.687	939.252	636.868	365503	421359	391264	401876	352883	439309	397439
3a,6b,7a,12a-Tetrahydroxy-5b-cholanoic acid	HMDB0000399	Organic oxygen compounds	Organooxygen compounds	Carbohydrates and carbohydrate conjugates	C01094	37.4	0	M+H-H2O	C24H40O6	-1.34853	6.25998e-06	2759.72	6.25998e-06	734.239	625.114	105.933	6.25998e-06	2447.71	644.048	94.0459	1993.36	90.4847	170.079	6.25998e-06	196.914	6.25998e-06	6.25998e-06	1176.38	1978.43	321.389	296.56	967.884	6.25998e-06	1298.62	90.4319	6.25998e-06	339.945	6.25998e-06	776.518	6.25998e-06	895.494	688.352	5680.16	7009.39	8593.14	5732.05	11084.8	4237.78	8321.17
6-thiouric acid	HMDB0060601	Organoheterocyclic compounds	Imidazopyrimidines	Purines and purine derivatives	C16613	37.3	0	M+Na	C5H4N4O2S	-1.5272	3974.7	5540.49	11808.7	1486.88	5015.92	4614.12	4336.91	3048.11	749.177	2834.38	1981.09	4647.96	4021.43	4736.68	2564.38	4922.25	4151.76	4301.83	5280.17	4281.36	4639.18	1786.09	2576.47	1016.25	3121.23	9174.57	4162.73	3496.6	3656.46	1166.45	4650.28	3619.83	27112	27591.2	28408.9	29313	25906.9	27657.2	27489
N2-Succinyl-L-ornithine	HMDB0001199	Organic acids and derivatives	Carboxylic acids and derivatives	Amino acids, peptides, and analogues	C03415	37.3	0	M+H	C9H16N2O5	-1.95751	2597.23	2302.25	843.656	5376.78	2388.64	2228.69	2917.49	4793.06	3544.21	3847.02	1963.72	3273.24	3775.37	378.667	2319.88	2307.14	1542.75	2032.7	1387.2	1648.71	4245.31	1362.46	2969.6	4911.31	1089.64	3083.11	2858.39	1585.29	1179.53	3458.65	3528.5	3617.91	266.556	522.928	620.309	8.28327e-08	189.509	8.28327e-08	88.698
Dopamine 4-sulfate	HMDB0004148	Organic acids and derivatives	Organic sulfuric acids and derivatives	Arylsulfates	C13691	37.3	0	M-H	C8H11NO5S	-3.54332	1736	1089.71	917.744	1075.25	1399.46	655.137	1888.01	1437.71	982.738	1940.99	1376.03	1402.94	4552.53	2272.54	1566.51	1286.33	1510.44	2057.92	972.372	747.705	1563.41	708.447	2161.03	1224.45	1516.53	2015.37	1114.68	508.272	784.244	1001.08	1527.6	1866.91	369.917	400.623	418.97	535.468	428.576	763.079	244.916
Calcidiol	HMDB0003550	Lipids and lipid-like molecules	Steroids and steroid derivatives	Vitamin D and derivatives	C01561	37.3	0	M+H-H2O	C27H44O2	-1.64171	796.742	2315.85	1917.16	824.51	2065.37	1309.82	370.588	1762.98	1933.86	790.794	456.336	561.431	653.483	663.012	1998.48	492.589	969.008	1716.06	482.291	1307.83	1042.15	690.588	2022.48	671.537	1782.47	345.669	1922.71	445.912	732.035	492.313	1932.64	1521.31	256466	278228	493560	552481	557011	291594	357790
12,13-DHOME	HMDB0004705	Lipids and lipid-like molecules	Fatty Acyls	Fatty acids and conjugates	C14829	37.3	0	M+H-H2O, M+H	C18H34O4	-2.15097	7246.43	7066.41	4476.48	6738.35	18903.4	4414.42	4776.38	6240.63	3872.99	9357.34	6299.64	9007.59	18576.8	9339.68	14596.8	6370.12	10813.3	6503.36	7210.13	8036.81	4963.99	4298.12	6259.45	8541.52	3810.38	4375.17	4745.51	4191.24	6315.5	5292.31	6376.4	11780.1	725.983	8.28327e-08	1093.54	8.28327e-08	1166.8	8.28327e-08	165.346
5a-Pregnane-3,20-dione	HMDB0003759	Lipids and lipid-like molecules	Steroids and steroid derivatives	Pregnane steroids	C03681	37.3	0	M+FA-H	C21H32O2	-0.703867	188.902	404.6	564.962	98.8815	486.206	265.956	6.25998e-06	296.184	834.151	192.283	6.25998e-06	83.4914	635.348	1436.97	6.25998e-06	225.816	81.2617	83.44	117.563	145.346	432.048	616.439	2215	98.8297	1011.23	893.686	2091.79	6.25998e-06	156.35	2156.33	216.563	335.723	194.16	156.024	448.651	374.654	836.527	8.28327e-08	177.546
S-Formylglutathione	HMDB0001550	Organic acids and derivatives	Carboxylic acids and derivatives	Amino acids, peptides, and analogues	C01031	37.3	6.16	M+H	C11H17N3O7S	-1.24516	39506.2	45291.6	131207	21837.2	45195	52057.4	51293.1	56033.8	15492.5	60661.9	14559.9	90502.8	87874.5	80158	18266.9	51099.1	50654.9	60105.5	35403.2	59112.5	60010.2	15517.4	32869	15876.8	26261.2	169073	71771.9	55843.1	70156.5	21547.3	77161.8	69605	23353.5	14505.4	18490	13236.8	11103.5	18164.9	8.28327e-08
D-Glucuronic acid	HMDB0000127	Organic oxygen compounds	Organooxygen compounds	Carbohydrates and carbohydrate conjugates	C00191	37.3	0	M-H2O-H	C6H10O7	-4.76882	307.405	311.991	486.616	274.809	420.414	463.439	245.419	386.346	358.455	447.668	291.678	320.284	385.914	229.892	413.242	395.567	545.055	300.21	451.504	302.069	375.998	284.136	358.803	367.815	498.861	454.838	306.684	248.347	371.61	427.64	547.812	250.873	68377.5	46903.7	41894.2	13315.8	15467.2	24022.4	78636.4
2-Phenyl-1,3-propanediol monocarbamate	HMDB0060351	Benzenoids	Benzene and substituted derivatives	Unclassified	C16586	37.3	0	M+H	C10H13NO3	-1.89849	1227.57	1239.24	894.287	1637.32	1562.84	1521.64	431.981	1742.1	1786.47	1500.89	1627.76	2001.05	1817.35	1987.02	1721.89	1787.07	418.421	1399.57	1187.94	1586.19	1384.9	1764.6	2593.49	2325.03	2015.91	1182.92	1828.23	2412.5	1514.38	2397.19	1528.14	2354.97	7327.45	7295.48	7082.51	6517.44	7303.71	7530.92	6801.26
D-Glucuronic acid 1-phosphate	HMDB0003976	Organic oxygen compounds	Organooxygen compounds	Carbohydrates and carbohydrate conjugates	C05385	37.3	0	M-H2O-H	C6H11O10P	-4.40196	1799.6	1558.52	1595.7	1495.27	1504.2	1458.23	1382.49	1488.03	1397.92	1549.14	1444.12	1492.13	1460.45	1322.69	1347.62	1342.9	1265.22	1475.13	1436.95	1518.53	1492.7	1289.66	1279.89	1228.85	1365.72	1757.13	1398.85	1480.19	1422.94	1269.03	1570.93	1403.88	627.984	441.731	622.621	871.763	761.767	1057.73	512.809
Deoxycorticosterone	HMDB0000016	Lipids and lipid-like molecules	Steroids and steroid derivatives	Hydroxysteroids	C03205	37.3	0	M+H-H2O	C21H30O3	-2.42548	1330.86	738.242	2685.37	2164.15	1120.03	961.903	1418.66	1157.26	1403.81	1542.84	860.364	1494.28	1121.9	354.976	1597.57	1104.62	1674.4	6.25998e-06	2191.56	2343.69	1228.91	262.226	162.735	1745.97	2336.47	276.016	654.746	1324.01	805.368	1056.53	681.391	1404.39	503.427	609.997	957.559	994.166	396.502	938.63	315.134
N-Acetylhistidine	HMDB0032055	Organic acids and derivatives	Carboxylic acids and derivatives	Amino acids, peptides, and analogues	C02997	37.2	0	M-H	C8H11N3O3	3.5432	11919.1	8635.4	4816.38	9111.97	9470.44	10403.9	6110.13	11178.7	5079.85	8431.48	11283.7	10488.9	10476.8	5819.32	7576.91	6579.88	10621.6	7744.79	7187.34	6159.9	11067.7	6651.44	3254.14	9962.51	12040.5	1860.63	11422.4	11828.7	9561.59	9228.14	11093.5	8824.79	343.92	8.28327e-08	8.28327e-08	443.425	47.4186	179.785	100.515
Methyl propyl disulfide	HMDB0031872	Organosulfur compounds	Organic disulfides	Dialkyldisulfides		37.2	0	M-H2O-H	C4H10S2	-1.79961	88.1533	118.895	534.073	1061.91	197.311	107.3	975.309	276.816	322.059	122.007	90.0072	198.203	265.939	26.4527	133.912	185.278	135.703	943.091	94.0929	641.756	211.993	98.4913	125.043	312.763	42.7193	163.391	264.692	20.0814	240.876	693.694	184.097	92.4564	745.885	1119.3	1277.15	1027.48	856.564	828.226	800.346
Prostaglandin E3	HMDB0002664	Lipids and lipid-like molecules	Fatty Acyls	Eicosanoids	C06439	37.2	0	M+H-H2O	C20H30O5	-2.44654	1098.46	241.381	936.882	1486.88	586.867	1129.19	746.528	1503.89	3010.26	381.834	829.684	1186.57	1638.74	9768.92	1522.82	725.095	199.216	3022.18	6.25998e-06	3337.9	2370.58	1337.57	179.766	7085.79	161.182	6.25998e-06	872.586	201.298	932.241	1432.23	565.258	353.353	4314.44	1093.09	1329.69	1809.55	610.641	383.627	2279.04
5(S)-Hydroperoxyeicosatetraenoic acid	HMDB0001193	Lipids and lipid-like molecules	Fatty Acyls	Eicosanoids	C05356	37.2	0	M+H	C20H32O4	-1.99171	1028.46	740.939	6.25998e-06	522.135	1233.3	6.25998e-06	797.062	604.28	1064.89	1013.37	222.74	705.081	838.737	3992.23	237.577	394.696	210.255	245.734	209.269	1460.28	251.515	1614.01	2924.26	682.466	781.969	6.25998e-06	6.25998e-06	6.25998e-06	215.416	1782.62	324.546	871.937	603.64	1365.3	1245.13	1537.43	1782.06	469.9	783.88
7alpha,25-Dihydroxy-4-cholesten-3-one	HMDB0060425	Lipids and lipid-like molecules	Steroids and steroid derivatives	Cholestane steroids	C17332	37.2	0	M+FA-H	C27H44O3	-0.542231	17819	15916.8	5050.47	2850.32	29886.9	12955.6	7219.68	26558.6	15729.3	15229.6	12667.1	13628.5	20410.9	47556.7	13330.4	16028.6	11297.4	12566	9490.01	22432.6	11285.8	24551.6	35235.8	16435.8	19761.8	4836.55	18715.3	8472.81	18303.7	29432.9	17702.8	13918.2	19454.6	17249.7	30266.8	35687.9	33335.1	16632.7	29276.8
24-Hydroxycholesterol	HMDB0001419	Lipids and lipid-like molecules	Steroids and steroid derivatives	Bile acids, alcohols and derivatives	C13550	37.2	0	M+FA-H	C27H46O2	-0.260911	12371.4	9100.95	5958.74	4341.1	11472.7	4366.83	3156.48	13002.5	5444.61	3411.21	6430.78	6136.02	10232.7	21236.3	7702.23	7043.11	3989.9	9935.34	3369.09	15292.1	5312.65	7612.61	11680.4	7303.82	11831.5	1839.5	12964.9	3390.99	9269.93	18016.6	6650.04	7540.57	182045	213593	339983	381695	381151	201180	244484
Tauro-b-muricholic acid	HMDB0000932	Lipids and lipid-like molecules	Steroids and steroid derivatives	Bile acids, alcohols and derivatives		37.2	0	M+H, M+NH4, M+H-H2O	C26H45NO7S	-1.67905	5595.5	56966.8	10342.2	134.523	4717.34	2054.35	6.25998e-06	288.578	1172.08	15381.5	37237.8	8123.73	2974.91	1899.26	12213.2	3103.71	12546.3	381.715	3003.04	719.641	519.781	771.417	6.25998e-06	6.25998e-06	6.25998e-06	6.25998e-06	125.874	6.25998e-06	6.25998e-06	6.25998e-06	1181.13	5786.8	8766.89	8880.67	3168.76	5231.49	41642.8	12769.1	3646.37
Alloepipregnanolone	HMDB0001455	Lipids and lipid-like molecules	Steroids and steroid derivatives	Pregnane steroids	C15484	37.2	0	M+H-H2O	C21H34O2	-2.09042	1354.61	1678.39	2195.74	1521.49	1466.8	1407.67	2068.12	1228.83	1667.45	915.409	2662.44	2559.99	2130.16	3213.66	718.143	2390.32	1087.39	2344.97	944.429	2063.44	1010.43	3028.5	1397.43	2419.64	1015.62	814.213	1685.97	1093.56	1040.69	1295.31	637.645	5202.48	3018.25	985.923	220.307	1267.68	3571.1	8.28327e-08	2169.87
Inositol 1,3,4,5,6-pentakisphosphate	HMDB0003529	Organic oxygen compounds	Organooxygen compounds	Alcohols and polyols	C01284	37.1	0	M+FA-H	C6H17O21P5	2.76283	9778.18	9874.72	12086.9	7297.41	5543.81	12563.7	10813.7	10046.5	10510.2	16747	10961.6	23502.4	16224	12714	13642	13555.9	7706.05	10405.4	18367.1	6650.83	11954.3	10229.2	10536.9	10989.2	10360.5	21348.5	11098.3	9872.31	11916.9	14057.8	10236.2	11030.2	2189.24	2628.09	4106.88	8.28327e-08	4960.04	3614.88	1339.05
N-Acetylmannosamine	HMDB0001129	Organic oxygen compounds	Organooxygen compounds	Carbohydrates and carbohydrate conjugates	C00645	37.1	0	M-H2O-H	C8H15NO6	-4.30138	476.734	595.103	211.108	446.853	520.097	479.777	403.781	501.746	447.377	377.315	320.591	399.488	383.792	413.513	378.86	574.668	539.545	355.537	384.653	768.601	553.837	642.182	165.262	558.898	720.935	615.189	481.148	286.74	965.941	420.811	861.927	603.554	8.28327e-08	230.818	124.48	69.4558	284.846	8.28327e-08	29.1988
7a-Hydroxycholesterol	HMDB0001496	Lipids and lipid-like molecules	Steroids and steroid derivatives	Cholestane steroids	C03594	37.1	0	M+FA-H	C27H46O2	-0.873068	703.146	498.118	58.2558	6.25998e-06	653.86	315.084	270.67	666.21	59.6373	98.3459	80.0923	149.546	633.203	945.283	185.787	286.944	386.12	312.945	306.594	508.714	255.081	280.849	268.284	172.427	389.84	163.159	776.813	203.01	234.122	545.12	249.287	309.844	2353.51	2236.38	9159.31	4036.9	6136.47	2205.7	2992.25
L-Tyrosine	HMDB0000158	Organic acids and derivatives	Carboxylic acids and derivatives	Amino acids, peptides, and analogues	C00082	37.1	0	M+FA-H	C9H11NO3	-3.69959	366.815	29.5316	6.25998e-06	318.977	357.884	130.399	255.582	6.25998e-06	509.929	355.047	138.399	25.7802	6.25998e-06	207.9	31.1167	161.826	94.3536	113.853	721.491	347.695	205.542	116.055	185.424	272.184	432.328	6.25998e-06	170.029	116.704	154.966	200.154	132.152	89.5304	8525.73	638.665	241743	218793	4351.54	311112	190554
4-(2-Amino-3-hydroxyphenyl)-2,4-dioxobutanoic acid	HMDB0004083	Organic oxygen compounds	Organooxygen compounds	Carbonyl compounds	C05645	37.1	0	M-H	C10H9NO5	-3.60669	368.133	220.772	186.68	147.034	187.299	199.354	145.895	281.848	199.106	186.587	214.182	179.311	189.551	173.648	140.88	151.638	198.594	48.741	203.839	181.307	163.304	140.548	264.401	239.256	169.74	202.11	255.562	168.442	198.945	142.447	202.263	196.351	190.685	315.789	259.736	25.705	231.577	301.465	258.296
3-Succinoylpyridine	HMDB0000992	Organic acids and derivatives	Keto acids and derivatives	Gamma-keto acids and derivatives	C19569	37.1	0	M+FA-H	C9H9NO3	-3.83705	187.231	195.561	353.936	336.693	289.284	282.388	379.425	182.933	220.863	319.147	303.691	428.295	728.85	265.934	604.592	387.32	190.08	101.258	153.155	197.473	246.167	327.042	546.207	315.094	1043.79	1321.55	264.9	349.765	398.96	301.545	221.8	198.744	48698.7	11270.2	2895.68	9424.54	13686.3	37083.4	7985.09
Adrenosterone	HMDB0006772	Lipids and lipid-like molecules	Steroids and steroid derivatives	Androstane steroids	C05285	37.1	0	M+NH4	C19H24O3	-3.37299	869.487	787.38	717.227	657.357	547.181	211.695	710.598	391.095	727.476	328.442	6.25998e-06	574.316	234.872	118.873	313.359	190.57	771.354	1048.12	494.952	322.829	776.442	290.917	1075.27	602.007	297.06	343.283	241.162	309.169	759.903	73.5909	463.977	164.838	556.931	469.047	1183.33	350.73	679.622	8.28327e-08	2022.18
S-(2-carboxypropyl)-Cysteamine	HMDB0002169	Organic acids and derivatives	Carboxylic acids and derivatives	Amino acids, peptides, and analogues		37	0	M+H-H2O	C6H13NO2S	-2.51235	144.314	3832.98	6.25998e-06	6.25998e-06	3.78268	0.0778709	6.25998e-06	6.25998e-06	1.81535	6.25998e-06	0.509104	3.22645	1239.14	529.602	6.25998e-06	1.08463	6.25998e-06	495.597	7.14089	6.25998e-06	0.382029	1.44786	700.159	0.780669	8.47949	0.331991	619.437	398.492	6.25998e-06	0.375389	0.892026	976	1675.8	706.444	1101.26	460.048	205.428	269.478	1247
N1-trans-Feruloylagmatine	HMDB0037107	Phenylpropanoids and polyketides	Cinnamic acids and derivatives	Hydroxycinnamic acids and derivatives	C18325	37	0	M-H2O-H	C15H22N4O3	-4.5851	119.241	99.442	49.9325	49.4213	481.979	147.407	53.9575	134.554	157.487	234.156	97.623	192.566	434.838	404.643	223.65	69.4961	274.493	158.429	159.694	115.871	1481.71	53.6989	170.011	96.671	6.25998e-06	52.4088	157.202	6.25998e-06	89.9672	240.777	155.806	611.072	1695.02	1111.17	1308.12	2588.5	1299.21	2370.12	2104.78
Diphenylamine	HMDB0032562	Benzenoids	Benzene and substituted derivatives	Aniline and substituted anilines	C11016	37	0	M+H	C12H11N	-2.1341	988.115	807.611	1111.13	1281.2	1142.43	1315.82	1323.95	1186.33	1407.67	1464.52	1405.74	1122.58	1356.55	633.449	1225.51	542.312	1127.47	578.789	1258.47	1309.51	1106.18	916.889	1254.4	1182.77	1006.9	1451.18	1357.47	1509.99	1087.87	1169.76	1480.9	1338.85	332.912	385.362	430.593	246.561	301.938	268.258	637.302
7alpha,24-dihydroxycholest-4-en-3-one	HMDB0062401	Lipids and lipid-like molecules	Steroids and steroid derivatives	Bile acids, alcohols and derivatives	C17331	37	0	M+H	C27H44O3	-2.01378	1801.35	3908.49	2739.29	773.964	3624.92	2564.34	824.202	6868.61	2201.38	4718.13	2151.15	2606.9	4848.02	901.525	6598.71	2354.93	3743.34	10167.4	2248.6	2269.37	3368.43	13022.1	3565.3	1346.54	4956.6	1178.03	4156.8	2309.43	3856.84	1873.62	9644.24	3510.25	42893.4	48346.1	86080.5	103480	108605	41396.4	71334.5
Androstanediol	HMDB0000495	Lipids and lipid-like molecules	Steroids and steroid derivatives	Androstane steroids	C07632	36.9	0	M+FA-H	C19H32O2	-1.00094	6.25998e-06	6.25998e-06	6.25998e-06	6.25998e-06	696.249	6.25998e-06	6.25998e-06	158.506	228.573	541.347	6.25998e-06	6.25998e-06	6.25998e-06	1783.25	6.25998e-06	6.25998e-06	6.25998e-06	76.0372	6.25998e-06	63.344	223.39	1018.28	1185.38	175.048	523.271	6.25998e-06	6.25998e-06	351.045	151.994	202.733	126.25	91.5759	438.658	1615.51	1149.6	1350.98	1120.8	774.891	469.749
5-Heneicosyl-1,3-benzenediol	HMDB0031035	Benzenoids	Phenols	Benzenediols		36.9	0	M+FA-H	C27H48O2	-0.0489781	1670.79	1898.64	1408.31	811.506	2252.67	794.839	433.521	3559.35	910.011	230.274	951.154	1335.71	2061.04	3884.49	1260.08	1413.12	837.683	2736.47	331.893	6253	626.308	1807.3	2534.76	1593.61	2772.59	6.25998e-06	3034.11	509.36	1430.32	3970.07	692.377	905.976	8.28327e-08	8.28327e-08	8.28327e-08	1732.14	3248.75	8.28327e-08	3412.13
1,2,3-Propanetricarboxylic acid	HMDB0031193	Organic acids and derivatives	Carboxylic acids and derivatives	Tricarboxylic acids and derivatives	C19806	36.9	0	M-H2O-H	C6H8O6	-4.83258	35.6822	81.2296	70.6468	124.403	128.78	100.826	78.0076	196.14	119.265	203.028	191.273	90.5914	196.577	235.933	203.579	149.461	90.7603	42.194	97.3456	131.429	154.406	100.415	300.407	226.618	168.938	139.088	271.651	172.954	138.992	155.927	189.427	157.224	1223	863.832	883.281	1107.37	1094.19	1196.32	935.86
Taurohyocholate	HMDB0011637	Lipids and lipid-like molecules	Steroids and steroid derivatives	Bile acids, alcohols and derivatives	C15516	36.9	0	M-H	C26H45NO7S	-0.557717	418.546	1792.15	6.25998e-06	120.828	1431.89	681.766	6.25998e-06	6.25998e-06	346.87	282.158	6553.25	2921.83	828.587	1694.34	6.25998e-06	1543.61	371.373	254.711	414.424	6.25998e-06	313.207	6.25998e-06	6.25998e-06	6.25998e-06	54.304	141.806	6.25998e-06	6.25998e-06	6.25998e-06	6.25998e-06	6.25998e-06	2840.81	8.28327e-08	532.792	8.28327e-08	133.996	270.063	3650.95	8.28327e-08
Pantetheine 4'-phosphate	HMDB0001416	Organic acids and derivatives	Carboxylic acids and derivatives	Amino acids, peptides, and analogues	C01134	36.9	0	M+FA-H	C11H23N2O7PS	-3.93129	4717.48	4234.79	4442.88	4459.62	3716.16	4476.16	4216.98	4175.9	4726.42	4823.16	4480.69	3926.84	3763.19	3569.04	4468.83	4333.04	3892.61	3896.94	4527.57	3818.86	3920.5	3777.5	4180.31	4260.83	3946.99	4979.99	3904.11	4227.4	3956.57	4163.5	4543.27	4166.58	2452.71	2167.63	1884.75	2250.99	2247.93	1743.62	2163.43
2-Deoxycastasterone	HMDB0034423	Lipids and lipid-like molecules	Steroids and steroid derivatives	Bile acids, alcohols and derivatives	C15793	36.8	0	M+H	C28H48O4	-0.716503	11623.5	7956.55	3323.87	2164.57	5840.2	4944.85	3280.93	11120	1346.91	1769.39	4340.52	5056.62	9119.84	19605.2	6533.66	4219.79	12630.8	5730.69	2402.99	10784	3352.76	8725.52	8041.7	11659.7	8870.94	426.454	7133.21	1408.13	8559.85	16247.8	4711.84	6801.74	43962.3	30991.1	62496.1	53140.4	57509.4	46936.6	48692.6
DL-Homocystine	HMDB0000575	Organic acids and derivatives	Carboxylic acids and derivatives	Amino acids, peptides, and analogues	C01817	36.8	0	M-H2O-H	C8H16N2O4S2	1.01255	636.107	579.587	913.665	1033.48	1087.9	965.173	2279.07	1312.44	988.372	1296.05	1015.33	1077.5	1287.3	1606.1	1299.99	2083.35	1175.03	1830.11	1288.22	1524.5	816.894	1814.37	542.048	1395.57	1949.16	825.328	1139.51	1051.78	884.202	1086.39	1237.84	1118.12	672.301	630.797	1053.14	851.701	603.747	352.617	662.18
Dipropyl disulfide	HMDB0031472	Organosulfur compounds	Organic disulfides	Dialkyldisulfides	C08373	36.7	0	M+H	C6H14S2	1.91677	5723.57	5796.93	6000.32	5250.15	5021.55	5065.48	5167.38	5012.23	4341	5443.4	4466.72	4910.5	4097.63	5209.23	4455.63	4982.06	7224.63	6304.21	5165.58	5301.58	6202.39	5712.84	4853.74	5936.17	7743.66	4333.98	4682.54	3749.56	4891.56	4321.27	5004.98	3890.06	180.936	159.812	241.04	332.521	346.297	74.395	205.438
Dodecanedioylcarnitine	HMDB0013327	Organic acids and derivatives	Carboxylic acids and derivatives	Tricarboxylic acids and derivatives		36.7	0	M+H	C25H47NO5	-1.96093	619.175	1150.07	8611.66	5860.13	1556.13	2368.59	6608.25	4129.57	2391.89	6.25998e-06	977.827	1254.31	2638.81	6.25998e-06	831.504	1368.43	825.195	4380.95	6.25998e-06	6261.25	5587.36	6.25998e-06	901.389	3423.61	6506.08	1168.11	5109.2	488.74	4336.03	5995.09	459.771	597.732	1530.95	1897.65	1822.63	2101.65	2238.39	1803.55	1529.24
FAD	HMDB0001248	Nucleosides, nucleotides, and analogues	Flavin nucleotides	Unclassified	C00016	36.7	0	M-H	C27H33N9O15P2	0.0579128	3918.42	4382.45	5281.93	4581.68	4439.8	5517.44	5807.86	12651	5645.19	5776.15	6470.43	3950.61	5639.73	1940.29	6407.98	8572.44	4548.76	4374.31	3498.47	5789.7	4957.89	5311.03	3581.19	6981.32	6737.09	5647.9	6168.89	2708.16	7683.73	6195.43	6769.44	2828.74	681.24	837.81	1305.15	1844.17	1404.99	2129.69	902.742
3-O-Sulfogalactosylceramide (d18:1/12:0)	HMDB0012311	Lipids and lipid-like molecules	Sphingolipids	Glycosphingolipids	C06125	36.7	0	M+H	C36H69NO11S	0.83463	43648.7	28929.4	119432	6.25998e-06	46435.2	14249.6	19805.5	3138.87	6.25998e-06	11055.4	239.59	3129.33	3111.43	2612.52	6.25998e-06	16416	42025.7	15774.2	58297.8	14988.5	18371.5	6.25998e-06	6.25998e-06	6.25998e-06	6.25998e-06	8270.02	1617.14	3237.3	3597.69	6.25998e-06	4208.11	3438.58	231295	130653	197193	161772	164073	305545	999.016
Cuminyl alcohol	HMDB0031817	Lipids and lipid-like molecules	Prenol lipids	Monoterpenoids	C06576	36.6	0	M+NH4	C10H14O	-3.73255	393.349	378.5	602.325	856.982	881.269	567.496	1043.28	419.01	820.412	557.506	662.713	635.09	1277.48	832.528	800.847	697.226	158.061	325.429	957.936	428.072	236.185	552.534	1237.5	505.979	542.759	1016.39	811.399	2925.27	1418.96	771.313	1024.63	486.038	23765.3	25519.1	28254.6	28356.1	21556	30051.1	24595.5
SM(d18:0/22:0)	HMDB0012091	Lipids and lipid-like molecules	Sphingolipids	Phosphosphingolipids	C00550	36.6	0	M+Na	C45H93N2O6P	-2.9648	6.25998e-06	6.25998e-06	6.25998e-06	1.03495e+06	1.12137e+06	750028	959273	1.06925e+06	800854	969861	371812	1.33005e+06	1.10849e+06	1.16823e+06	1.45107e+06	1.21375e+06	6.25998e-06	6.25998e-06	1.03745e+06	1.24695e+06	1.17536e+06	945741	1.10667e+06	629229	910512	870269	659851	415305	818216	1.02845e+06	926276	1.15685e+06	8.28327e-08	8.28327e-08	8.28327e-08	9.41037e+06	4.36365e+06	3.73998e+06	3.4071e+06
Phenyllactic acid	HMDB0000779	Phenylpropanoids and polyketides	Phenylpropanoic acids	Unclassified	C01479	36.6	0	M+FA-H	C9H10O3	-4.82863	384.956	277.912	290.184	265.77	299.039	315.347	283.663	265.385	261.868	360.15	306.126	370.111	200.829	313.088	229.677	289.011	286.746	233.68	281.252	307.934	370.331	241.518	286.996	262.322	181.649	290.017	175.65	212.389	194.595	234.101	328.652	203.883	5553.07	6548.15	6094.39	5870.51	5543.79	6499.68	5489.75
5'-Methylthioadenosine	HMDB0001173	Nucleosides, nucleotides, and analogues	5'-deoxyribonucleosides	5'-deoxy-5'-thionucleosides	C00170	36.6	0	M+K	C11H15N5O3S	-1.86983	6.25998e-06	5225.44	6.25998e-06	6.25998e-06	1118.17	1719.73	1041.75	1071.73	4115.67	1884.54	3044.87	2131.85	1992.01	500.308	1841.17	951.917	2681.76	5197.81	2295.49	472.206	2602.07	1769.07	6.25998e-06	1737.68	1456.97	7943.78	1109.65	6.25998e-06	6.25998e-06	1768.67	852.839	1880.89	3584.75	1167.52	2737.72	3210.54	1544.37	3236.45	3051.28
UDP-4-dehydro-6-deoxy-D-glucose	HMDB0012300	Nucleosides, nucleotides, and analogues	Pyrimidine nucleotides	Pyrimidine nucleotide sugars	C04089	36.5	0	M-H2O-H	C15H22N2O16P2	4.46811	45046.6	40425.1	44447.6	44832.7	41340.6	42394.8	43987.4	40743.8	43411.6	43679	41335.5	40407.8	38465.3	39995.7	43587.5	43470.1	38884.3	43401.4	46528.1	42938.3	43253.9	41493.3	41951	41905.3	37986.9	48905.1	37527.6	44406.1	40929.9	40874.8	40040.7	39416.4	8725.87	9733.56	6776.3	5668.83	7097.64	7591.83	6210.31
Oleanolic acid	HMDB0002364	Lipids and lipid-like molecules	Prenol lipids	Triterpenoids	C17148	36.5	0	M+H-H2O	C30H48O3	-1.76328	446.235	882.711	6.25998e-06	6.25998e-06	863.861	773.54	6.25998e-06	321.536	551.822	6.25998e-06	266.029	6.25998e-06	1294.51	420.209	164	108.989	93.7985	113.676	291.255	366.921	6.25998e-06	292.308	1315.21	371.641	6.25998e-06	6.25998e-06	213.749	6.25998e-06	93.5063	714.2	99.8956	215.756	8.28327e-08	8.28327e-08	8.28327e-08	293.336	8.28327e-08	117.475	389.437
Arabinosylhypoxanthine	HMDB0003040	Nucleosides, nucleotides, and analogues	Purine nucleosides	Unclassified		36.4	0	M+FA-H	C10H12N4O5	-3.33697	96867.6	94301.5	94580.5	84535.5	85881.8	81215.4	77646.6	75639.6	83108.7	84780.5	91130.6	95184.4	84203.6	79423.1	87344.9	88283.9	88094	81876.3	87547.3	79312.2	79548.4	77693.8	80340.2	77946.8	83046.6	101122	91173.4	92198.4	90266.1	84562.5	91277.5	83326.2	36109.4	35271.5	36961.4	36357	34757.4	40145	36556.6
17-Hydroxyprogesterone	HMDB0000374	Lipids and lipid-like molecules	Steroids and steroid derivatives	Pregnane steroids	C01176	36.4	0	M+H	C21H30O3	-2.76505	465.292	456.405	1554.61	194.246	405.135	521.122	690.417	1151.32	951.042	513.202	799.168	325.871	475.529	740.466	995.794	881.644	648.375	1335.07	937.135	556.841	707.379	1009.68	692.904	932.746	1055.28	597.628	1125.05	159.296	632.922	703.692	660.213	528.481	2110.83	1876.11	2481.22	2092.93	2136.91	1919.24	2067.75
Fluvastatin	HMDB0015227	Organoheterocyclic compounds	Pyrroles	Substituted pyrroles	C07014	36.1	0	M-H	C24H26FNO4	1.32997	681.397	129.861	609.96	445.972	673.544	731.476	384.023	464.725	925.041	1397.28	414.741	709.57	1492.49	167.081	520.849	253.647	1875.73	327.703	376.362	630.178	492.551	6.25998e-06	216.252	742.069	745.126	221.456	598.38	320.402	742.705	208.19	297.215	250.992	1027.49	1556.2	635.944	2598.5	2042.09	2992.6	2656.8
[truncated: 36 more columns]
